# Supplementary material for: Allelic variants of OsSUB1A cause differential expression of transcription factor genes in response to submergence in rice
Source: Rice (N Y). 2018 Jan 8;11:2. doi: 10.1186/s12284-017-0192-z (PMC5758481; doi:10.1186/s12284-017-0192-z)
Supplement: Supplementary file 3 — Sequence alignment of the SUB1A-1 and SUB1A-2 upstream promoter regions. 2 kb upstream of the start site (promoter regions) were analysed for SUB1A-1 and SUB1A-2 alleles and putative cis-regulatory elements were identified. (XLSX 3.76 kb) [file 12284_2017_192_MOESM3_ESM.xlsx]

## Sheet: STable 1
List of genes represented in the Rice TF Platform
Genes with corresponding link in v5.0					Genes without corresponding link in v5.0
No.	TIGR v2.0	No. of occurance in the Platform	TIGR v5.0	Description according to TIGR v5.0	No.	TIGR v2.0	No. of occurance in the Platform	TIGR v5.0	Description according to TIGR v5.0
1	9629.m00395	2	LOC_Os01g04750	DNA-binding protein RAV1, putative, expressed	1	9633.m04812	2	missing annotation:
2	9629.m00400	2	LOC_Os01g04800	DNA-binding protein RAV1, putative, expressed	2	9629.m07447	1	missing annotation:
3	9629.m01552	2	LOC_Os01g15640	TIP, putative, expressed	3	9638.m01504	1	missing annotation:
4	9629.m04076	2	LOC_Os01g42500	zinc finger, C3HC4 type family protein, expressed	4	9630.m00907	1	missing annotation:
5	9629.m04816	2	LOC_Os01g49830	DNA-binding protein RAV1, putative, expressed	5	9633.m04619	1	missing annotation:
6	9629.m05428	2	LOC_Os01g55580	tesmin/TSO1-like CXC domain containing protein, expressed	6	9637.m00398	1	missing annotation:
7	9629.m05768	2	LOC_Os01g58760	DNA binding protein, putative, expressed	7	9632.m03477	1	missing annotation:
8	9629.m06587	2	LOC_Os01g66420	PHD finger protein, putative, expressed	8	9639.m02917	1	missing annotation:
9	9630.m00809	2	LOC_Os02g08500	two-component response regulator ARR12, putative, expressed	9	9629.m05873	1	missing annotation:
10	9631.m04218	2	LOC_Os03g43730	tesmin/TSO1-like CXC domain containing protein, expressed	10	9634.m04722	1	missing annotation:
11	9631.m05424	2	LOC_Os03g55610	dof domain, zinc finger family protein, expressed	11	9633.m00221	1	missing annotation:
12	9631.m05973	2	LOC_Os03g60630	expressed protein	12	9633.m04310	1	missing annotation:
13	9632.m00825	2	LOC_Os04g09560	DNA binding protein-like, putative	13	9629.m05875	1	missing annotation:
14	9632.m03363	2	LOC_Os04g34970	AP2 domain containing protein, expressed	14	9633.m03843	1	missing annotation:
15	9632.m05666	2	LOC_Os04g58010	B3 DNA binding domain containing protein	15	9629.m04666	1	missing annotation:
16	9633.m04437	2	LOC_Os05g47650	DNA-binding protein RAV1, putative, expressed	16	9634.m01216	1	missing annotation:
17	9634.m02226	2	LOC_Os06g22670	tesmin/TSO1-like CXC domain containing protein, expressed	17	9632.m01329	1	missing annotation:
18	9635.m01732	2	LOC_Os07g17230	disease resistance protein, putative, expressed	18	9637.m00399	1	missing annotation:
19	9635.m04901	2	LOC_Os07g48570	expressed protein	19	9630.m01437	1	missing annotation:
20	9640.m04033	2	LOC_Os12g41210	tesmin/TSO1-like CXC domain containing protein, expressed	20	9633.m03366	1	missing annotation:
21	9629.m00030	1	LOC_Os01g01290	histone-like transcription factor and archaeal histone family protein, expressed	21	9633.m03918	1	missing annotation:
22	9629.m00045	1	LOC_Os01g01430	NAC domain-containing protein 18, putative, expressed	22	9634.m00771	1	missing annotation:
23	9629.m00049	1	LOC_Os01g01470	NAC domain-containing protein 77, putative, expressed	23	9634.m01755	1	missing annotation:
24	9629.m00081	1	LOC_Os01g01770	RNA exonuclease 4, putative	24	9634.m03410	1	missing annotation:
25	9629.m00090	1	LOC_Os01g01840	helix-loop-helix DNA-binding domain containing protein, expressed	25	9633.m01016	1	missing annotation:
26	9629.m00093	1	LOC_Os01g01870	helix-loop-helix DNA-binding domain containing protein, expressed	26	9639.m02918	1	missing annotation:
27	9629.m00121	1	LOC_Os01g02100	transposon protein, putative, unclassified, expressed	27	9634.m00948	1	missing annotation:
28	9629.m00122	1	LOC_Os01g02110	helix-loop-helix DNA-binding domain containing protein, expressed	28	9634.m00929	1	missing annotation:
29	9629.m00225	1	LOC_Os01g03100	protein binding protein, putative, expressed	29	9634.m00946	1	missing annotation:
30	9629.m00282	1	LOC_Os01g03660	expressed protein	30	9634.m00934	1	missing annotation:
31	9629.m00288	1	LOC_Os01g03720	MYB transcription factor, putative, expressed	31	9634.m00785	1	missing annotation:
32	9629.m00299	1	LOC_Os01g03840	JAG, putative, expressed	32	9632.m03928	1	missing annotation:
33	9629.m00317	1	LOC_Os01g04020	pathogenesis-related genes transcriptional activator PTI6, putative, expressed	33	9637.m00871	1	missing annotation:
34	9629.m00327	1	LOC_Os01g04120	expressed protein	34	9637.m02501	1	missing annotation:
35	9629.m00414	1	LOC_Os01g04930	MYB-like transcription factor DIVARICATA, putative, expressed	35	9634.m01878	1	missing annotation:
36	9629.m00426	1	LOC_Os01g05030	transposon protein, putative, unclassified	36	9637.m03239	1	missing annotation:
37	9629.m00515	1	LOC_Os01g05890	hypothetical protein	37	9629.m05095	1	missing annotation:
38	9629.m00560	1	LOC_Os01g06320	myb-like DNA-binding domain, SHAQKYF class family protein, expressed	38	9629.m05096	1	missing annotation:
39	9629.m00588	1	LOC_Os01g06590	protein containing C-terminal RING-finger, putative, expressed	39	9633.m03832	1	missing annotation:
40	9629.m00593	1	LOC_Os01g06640	DNA binding protein, putative, expressed	40	9630.m00729	1	missing annotation:
41	9629.m00643	1	LOC_Os01g07120	dehydration-responsive element-binding protein 2A, putative, expressed	41	9634.m00926	1	missing annotation:
42	9629.m00671	1	LOC_Os01g07390	zinc finger, C3HC4 type family protein, expressed	42	9640.m00989	1	missing annotation:
43	9629.m00675	1	LOC_Os01g07430	anthocyanin regulatory C1 protein, putative	43	9637.m00870	1	missing annotation:
44	9629.m00677	1	LOC_Os01g07450	myb-related protein Hv33, putative	44	9640.m04015	1	missing annotation:
45	9629.m00723	1	LOC_Os01g07880	transcription factor HY5, putative, expressed	45	9637.m02877	1	missing annotation:
46	9629.m00727	1	LOC_Os01g07930	zinc finger C-x8-C-x5-C-x3-H type family protein, expressed	46	9633.m00111	1	missing annotation:
47	9629.m00752	1	LOC_Os01g08160	myb-like DNA-binding domain, SHAQKYF class family protein, expressed	47	9633.m04074	1	missing annotation:
48	9629.m00770	1	LOC_Os01g08320	OsIAA1 - Auxin-responsive Aux/IAA gene family member, expressed	48	9637.m02891	1	missing annotation:
49	9629.m00772	1	LOC_Os01g08340	protein binding protein, putative, expressed	49	9639.m01409	1	missing annotation:
50	9629.m00814	1	LOC_Os01g08710	OsWRKY79 - Superfamily of rice TFs having WRKY and zinc finger domains, expressed	50	9634.m00923	1	missing annotation:
51	9629.m00822	1	LOC_Os01g08790	histone-like transcription factor and archaeal histone family protein	51	9639.m03534	1	missing annotation:
52	9629.m00825	1	LOC_Os01g08820	PHD-finger family protein, expressed	52	9639.m03830	1	missing annotation:
53	9629.m00840	1	LOC_Os01g08970	structure-specific recognition protein 1, putative, expressed	53	9631.m04373	1	missing annotation:
54	9629.m00851	1	LOC_Os01g09080	WRKY transcription factor 61, putative, expressed	54	9634.m00786	1	missing annotation:
55	9629.m00853	1	LOC_Os01g09100	OsWRKY10 - Superfamily of rice TFs having WRKY and zinc finger domains, expressed	55	9638.m01830	1	missing annotation:
56	9629.m00873	1	LOC_Os01g09280	myb-related transcription activator, putative, expressed	56	9630.m05221	1	missing annotation:
57	9629.m00892	1	LOC_Os01g09450	OsIAA2 - Auxin-responsive Aux/IAA gene family member, expressed	57	9631.m00880	1	missing annotation:
58	9629.m00893	1	LOC_Os01g09450	OsIAA2 - Auxin-responsive Aux/IAA gene family member, expressed	58	9629.m06739	1	missing annotation:
59	9629.m00903	1	LOC_Os01g09550	ANAC075, putative, expressed	59	9632.m05294	1	missing annotation:
60	9629.m00904	1	LOC_Os01g09550	ANAC075, putative, expressed	60	9633.m03374	1	missing annotation:
61	9629.m00908	1	LOC_Os01g09590	typical P-type R2R3 Myb protein, putative, expressed	61	9633.m03893	1	missing annotation:
62	9629.m00911	1	LOC_Os01g09620	nucleic acid binding protein, putative, expressed	62	9634.m04934	1	missing annotation:
63	9629.m00913	1	LOC_Os01g09640	MCB2 protein, putative, expressed	63	9634.m04941	1	missing annotation:
64	9629.m00921	1	LOC_Os01g09720	dof zinc finger protein PBF, putative	64	9635.m04904	1	missing annotation:
65	9629.m00925	1	LOC_Os01g09760	DIRP family protein, expressed	65	9631.m04097	1	missing annotation:
66	9629.m00935	1	LOC_Os01g09850	zinc finger, C2H2-type, putative, expressed	66	9633.m03377	1	missing annotation:
67	9629.m00936	1	LOC_Os01g09850	zinc finger, C2H2-type, putative, expressed	67	9633.m03916	1	missing annotation:
68	9629.m00941	1	LOC_Os01g09900	helix-loop-helix DNA-binding domain containing protein, expressed	68	9633.m00857	1	missing annotation:
69	9629.m00944	1	LOC_Os01g09930	helix-loop-helix DNA-binding domain containing protein	69	9629.m01924	1	missing annotation:
70	9629.m00950	1	LOC_Os01g09990	helix-loop-helix DNA-binding domain containing protein, expressed	70	9633.m04812	1 Repeated	missing annotation:
71	9629.m00988	1	LOC_Os01g10370	transcriptional factor TINY, putative, expressed	71	9636.m04412	1	missing annotation:
72	9629.m01012	1	LOC_Os01g10580	B-box zinc finger family protein, expressed	72	9635.m00746	1	missing annotation:
73	9629.m01046	1	LOC_Os01g10910	transposon protein, putative, unclassified	73	9637.m03005	1	missing annotation:
74	9629.m01075	1	LOC_Os01g11200	transforming protein myb, putative	74	9631.m00228	1	missing annotation:
75	9629.m01090	1	LOC_Os01g11350	transcription factor RF2b, putative, expressed	75	9631.m04240	1	missing annotation:
76	9629.m01101	1	LOC_Os01g11460	RING-H2 finger protein ATL2K, putative, expressed	76	9636.m02792	1	missing annotation:
77	9629.m01103	1	LOC_Os01g11480	RING-H2 finger protein ATL2K, putative, expressed	77	9630.m04961	1	missing annotation:
78	9629.m01104	1	LOC_Os01g11490	RING-H2 finger protein ATL2G precursor, putative	78	9629.m06747	1	missing annotation:
79	9629.m01105	1	LOC_Os01g11500	RING-H2 finger protein ATL1N precursor, putative	79	9631.m04568	1	missing annotation:
80	9629.m01106	1	LOC_Os01g11510	membrane protein, putative	80	9631.m04570	1	missing annotation:
81	9629.m01107	1	LOC_Os01g11520	RING-H2 finger protein ATL5I, putative, expressed	81	9633.m00315	1	missing annotation:
82	9629.m01110	1	LOC_Os01g11550	mutant cincinnata, putative, expressed	82	9631.m03109	1	missing annotation:
83	9629.m01150	1	LOC_Os01g11910	DNA binding protein, putative, expressed	83	9633.m02102	1	missing annotation:
84	9629.m01155	1	LOC_Os01g11960	histone-lysine N-methyltransferase ATX5, putative, expressed	84	9629.m01005	1	missing annotation:
85	9629.m01156	1	LOC_Os01g11960	histone-lysine N-methyltransferase ATX5, putative, expressed	85	9633.m03530	1	missing annotation:
86	9629.m01207	1	LOC_Os01g12440	ap2 domain protein, putative, expressed	86	9633.m04569	1	missing annotation:
87	9629.m01236	1	LOC_Os01g12700	myb-like DNA-binding domain containing protein	87	9635.m00302	1	missing annotation:
88	9629.m01255	1	LOC_Os01g12860	myb, putative, expressed	88	9630.m03529	1	missing annotation:
89	9629.m01273	1	LOC_Os01g13030	OsIAA3 - Auxin-responsive Aux/IAA gene family member, expressed	89	9631.m00823	1	missing annotation:
90	9629.m01274	1	LOC_Os01g13030	OsIAA3 - Auxin-responsive Aux/IAA gene family member, expressed	90	9631.m01080	1	missing annotation:
91	9629.m01304	1	LOC_Os01g13300	B3 DNA binding domain containing protein, expressed	91	9631.m03704	1	missing annotation:
92	9629.m01320	1	LOC_Os01g13460	helix-loop-helix DNA-binding domain containing protein, expressed	92	9632.m03028	1	missing annotation:
93	9629.m01326	1	LOC_Os01g13520	auxin response factor 9, putative, expressed	93	9632.m05078	1	missing annotation:
94	9629.m01328	1	LOC_Os01g13540	NIN-like protein 1, putative, expressed	94	9633.m01001	1	missing annotation:
95	9629.m01351	1	LOC_Os01g13740	myb-like DNA-binding domain, SHAQKYF class family protein, expressed	95	9633.m01006	1	missing annotation:
96	9629.m01378	1	LOC_Os01g14010	zinc finger, C2H2 type family protein, expressed	96	9638.m02261	1	missing annotation:
97	9629.m01414	1	LOC_Os01g14370	histone acetyltransferase/ protein binding protein, putative, expressed	97	9631.m03787	1	missing annotation:
98	9629.m01415	1	LOC_Os01g14370	histone acetyltransferase/ protein binding protein, putative, expressed	98	9631.m05016	1	missing annotation:
99	9629.m01422	1	LOC_Os01g14440	OsWRKY1v2 - Superfamily of rice TFs having WRKY and zinc finger domains, expressed	99	9636.m02017	1	missing annotation:
100	9629.m01514	1	LOC_Os01g15300	ATP binding protein, putative, expressed	100	9636.m03356	1	missing annotation:
101	9629.m01519	1	LOC_Os01g15350	zinc finger CCCH type domain-containing protein ZFN-like 3, putative, expressed	101	9632.m04540	1	missing annotation:
102	9629.m01522	1	LOC_Os01g15380	transposon protein, putative, unclassified	102	9637.m03227	1	missing annotation:
103	9629.m01530	1	LOC_Os01g15460	zinc finger CCCH type domain-containing protein ZFN-like 1, putative, expressed	103	9637.m03228	1	missing annotation:
104	9629.m01531	1	LOC_Os01g15460	zinc finger CCCH type domain-containing protein ZFN-like 1, putative, expressed	104	9637.m03229	1	missing annotation:
105	9629.m01550	1	LOC_Os01g15630	C3H2C3 RING-finger protein, putative, expressed	105	9633.m00031	1	missing annotation:
106	9629.m01551	1	LOC_Os01g15630	C3H2C3 RING-finger protein, putative, expressed	106	9633.m02868	1	missing annotation:
107	9629.m01581	1	LOC_Os01g15900	expressed protein	107	9633.m03955	1	missing annotation:
108	9629.m01603	1	LOC_Os01g16120	zinc finger, C3HC4 type family protein, expressed	108	9640.m00991	1	missing annotation:
109	9629.m01668	1	LOC_Os01g16740	transposon protein, putative, unclassified	109	9633.m04694	1	missing annotation:
110	9629.m01675	1	LOC_Os01g16810	DNA binding protein, putative, expressed	110	9640.m00992	1	missing annotation:
111	9629.m01690	1	LOC_Os01g16950	protein binding protein, putative, expressed	111	9640.m00993	1	missing annotation:
112	9629.m01695	1	LOC_Os01g17000	expressed protein	112	9640.m02999	1	missing annotation:
113	9629.m01771	1	LOC_Os01g18240	MYB2, putative, expressed	113	9640.m03077	1	missing annotation:
114	9629.m01776	1	LOC_Os01g18290	basic helix-loop-helix dimerisation region bHLH, putative, expressed	114	9633.m00970	1	missing annotation:
115	9629.m01783	1	LOC_Os01g18360	OsIAA4 - Auxin-responsive Aux/IAA gene family member, expressed	115	9633.m03532	1	missing annotation:
116	9629.m01789	1	LOC_Os01g18420	MADS-box transcription factor PHERES2, putative	116	9634.m00780	1	missing annotation:
117	9629.m01791	1	LOC_Os01g18440	MADS-box transcription factor PHERES2, putative	117	9639.m00369	1	missing annotation:
118	9629.m01836	1	LOC_Os01g18850	squamosa promoter-binding-like protein 12, putative, expressed	118	9639.m00371	1	missing annotation:
119	9629.m01838	1	LOC_Os01g18870	DNA binding protein, putative, expressed	119	9630.m03786	1	missing annotation:
120	9629.m01886	1	LOC_Os01g19330	cpm7, putative, expressed	120	9639.m00749	1	missing annotation:
121	9629.m01935	1	LOC_Os01g19800	PIT1, putative, expressed	121	9639.m00750	1	missing annotation:
122	9629.m01952	1	LOC_Os01g19970	myb-like transcription factor, putative, expressed	122	9639.m00957	1	missing annotation:
123	9629.m01992	1	LOC_Os01g20910	RING-H2 finger protein ATL2L, putative, expressed	123	9639.m04260	1	missing annotation:
124	9629.m02014	1	LOC_Os01g21120	ethylene-responsive factor-like protein 1, putative, expressed	124	9630.m04897	1	missing annotation:
125	9629.m02292	1	LOC_Os01g23760	SRF-type transcription factor family protein	125	9630.m05095	1	missing annotation:
126	9629.m02293	1	LOC_Os01g23770	SRF-type transcription factor family protein	126	9634.m00515	1	missing annotation:
127	9629.m02324	1	LOC_Os01g24070	GATA transcription factor 22, putative, expressed	127	9629.m02287	1	missing annotation:
128	9629.m02364	1	LOC_Os01g24460	histone-like transcription factor and archaeal histone family protein, expressed	128	9631.m02474	1	missing annotation:
129	9629.m02408	1	LOC_Os01g24880	VIP2 protein, putative, expressed	129	9631.m04994	1	missing annotation:
130	9629.m02581	1	LOC_Os01g27040	chromatin remodelling complex ATPase chain, putative, expressed	130	9633.m03401	1	missing annotation:
131	9629.m02731	1	LOC_Os01g28520	F-box domain containing protein	131	9630.m05017	1	missing annotation:
132	9629.m02866	1	LOC_Os01g29840	NAC domain-containing protein 77, putative, expressed	132	9629.m04281	1	missing annotation:
133	9629.m03078	1	LOC_Os01g32920	zinc finger protein 6, putative, expressed	133	9629.m04283	1	missing annotation:
134	9629.m03129	1	LOC_Os01g33400	helix-loop-helix DNA-binding domain containing protein	134	9632.m04890	1	missing annotation:
135	9629.m03253	1	LOC_Os01g34630	retrotransposon protein, putative, Ty1-copia subclass, expressed	135	9630.m00922	1	missing annotation:
136	9629.m03294	1	LOC_Os01g35040	PRLI-interacting factor K, putative, expressed	136	9631.m06040	1	missing annotation:
137	9629.m03301	1	LOC_Os01g35100	zinc finger, C3HC4 type family protein	137	9631.m06049	1	missing annotation:
138	9629.m03303	1	LOC_Os01g35120	zinc finger, C3HC4 type family protein	138	9632.m04899	1	missing annotation:
139	9629.m03416	1	LOC_Os01g36220	common plant regulatory factor 7, putative, expressed	139	9630.m04649	1	missing annotation:
140	9629.m03440	1	LOC_Os01g36460	myb-related protein Hv33, putative, expressed	140	9631.m02888	1	missing annotation:
141	9629.m03458	1	LOC_Os01g36630	jumonji domain containing 4, putative, expressed	141	9633.m03568	1	missing annotation:
142	9629.m03526	1	LOC_Os01g37260	F-box domain containing protein, expressed	142	9633.m03854	1	missing annotation:
143	9629.m03666	1	LOC_Os01g38610	DNA binding protein, putative, expressed	143	9630.m04119	1	missing annotation:
144	9629.m03667	1	LOC_Os01g38610	DNA binding protein, putative, expressed	144	9631.m05498	1	missing annotation:
145	9629.m03711	1	LOC_Os01g39020	heat shock factor protein HSF30, putative, expressed	145	9631.m06161	1	missing annotation:
146	9629.m03719	1	LOC_Os01g39100	zinc finger C-x8-C-x5-C-x3-H type family protein, expressed	146	9633.m00161	1	missing annotation:
147	9629.m03720	1	LOC_Os01g39110	zinc finger protein, putative, expressed	147	9635.m04175	1	missing annotation:
148	9629.m03744	1	LOC_Os01g39330	helix-loop-helix DNA-binding domain containing protein, expressed	148	9633.m04382	1	missing annotation:
149	9629.m03760	1	LOC_Os01g39480	anthocyanin regulatory Lc protein, putative	149	9633.m04824	1	missing annotation:
150	9629.m03770	1	LOC_Os01g39580	anthocyanin regulatory Lc protein, putative, expressed	150	9636.m00130	1	missing annotation:
151	9629.m03798	1	LOC_Os01g39850	histone-like transcription factor and archaeal histone family protein, expressed	151	9633.m03607	1	missing annotation:
152	9629.m03825	1	LOC_Os01g40110	RNA-binding protein, putative, expressed	152	9636.m00715	1	missing annotation:
153	9629.m03841	1	LOC_Os01g40260	OsWRKY77 - Superfamily of rice TFs having WRKY and zinc finger domains, expressed	153	9634.m01472	1	missing annotation:
154	9629.m03859	1	LOC_Os01g40430	OsWRKY27 - Superfamily of rice TFs having WRKY and zinc finger domains, expressed	154	9634.m05035	1	missing annotation:
155	9629.m03883	1	LOC_Os01g40670	single myb histone 1, putative, expressed	155	9637.m03238	1	missing annotation:
156	9629.m04010	1	LOC_Os01g41900	MCB2 protein, putative, expressed	156	9631.m01408	1	missing annotation:
157	9629.m04011	1	LOC_Os01g41900	MCB2 protein, putative, expressed	157	9638.m02172	1	missing annotation:
158	9629.m04042	1	LOC_Os01g42200	expressed protein	158	9633.m02127	1	missing annotation:
159	9629.m04125	1	LOC_Os01g42970	zinc finger C-x8-C-x5-C-x3-H type family protein, expressed	159	9633.m03883	1	missing annotation:
160	9629.m04126	1	LOC_Os01g42970	zinc finger C-x8-C-x5-C-x3-H type family protein, expressed	160	9638.m03496	1	missing annotation:
161	9629.m04130	1	LOC_Os01g43010	transposon protein, putative, unclassified, expressed	161	9639.m00476	1	missing annotation:
162	9629.m04151	1	LOC_Os01g43180	myb-like protein isolog, putative	162	9639.m00477	1	missing annotation:
163	9629.m04157	1	LOC_Os01g43230	expressed protein	163	9635.m03460	1	missing annotation:
164	9629.m04158	1	LOC_Os01g43230	expressed protein	164	9635.m03461	1	missing annotation:
165	9629.m04194	1	LOC_Os01g43550	OsWRKY12 - Superfamily of rice TFs having WRKY and zinc finger domains, expressed	165	9633.m04551	1	missing annotation:
166	9629.m04198	1	LOC_Os01g43590	heat shock factor protein HSF8, putative, expressed	166	9630.m04181	1	missing annotation:
167	9629.m04199	1	LOC_Os01g43590	heat shock factor protein HSF8, putative, expressed	167	9629.m01806	1	missing annotation:
168	9629.m04205	1	LOC_Os01g43650	OsWRKY11 - Superfamily of rice TFs having WRKY and zinc finger domains, expressed	168	9635.m03656	1	missing annotation:
169	9629.m04267	1	LOC_Os01g44240	zinc finger, C3HC4 type family protein	169	9629.m00615	1	missing annotation:
170	9629.m04293	1	LOC_Os01g44990	SNF2 family N-terminal domain containing protein, expressed	170	9631.m05006	1	missing annotation:
171	9629.m04304	1	LOC_Os01g45090	transcription factor MYB21, putative, expressed	171	9632.m00850	1	missing annotation:
172	9629.m04354	1	LOC_Os01g45570	homeobox-leucine zipper protein ATHB-4, putative, expressed	172	9633.m00455	1	missing annotation:
173	9629.m04372	1	LOC_Os01g45730	nucleic acid binding protein, putative	173	9633.m02990	1	missing annotation:
174	9629.m04387	1	LOC_Os01g45860	DELLA protein RGA, putative, expressed	174	9634.m00778	1	missing annotation:
175	9629.m04484	1	LOC_Os01g46800	OsWRKY15 - Superfamily of rice TFs having WRKY and zinc finger domains, expressed	175	9636.m03609	1	missing annotation:
176	9629.m04491	1	LOC_Os01g46870	ap2 domain protein, putative, expressed	176	9636.m03610	1	missing annotation:
177	9629.m04502	1	LOC_Os01g46970	G-box-binding factor 1, putative, expressed	177	9630.m00577	1	missing annotation:
178	9629.m04540	1	LOC_Os01g47360	GATA zinc finger family protein	178	9637.m00863	1	missing annotation:
179	9629.m04541	1	LOC_Os01g47370	SANT/MYB protein, putative, expressed	179	9637.m01458	1	missing annotation:
180	9629.m04565	1	LOC_Os01g47560	OsWRKY16 - Superfamily of rice TFs having WRKY and zinc finger domains, expressed	180	9634.m00789	1	missing annotation:
181	9629.m04569	1	LOC_Os01g47600	HMG1/2-like protein, putative, expressed	181	9634.m01439	1	missing annotation:
182	9629.m04584	1	LOC_Os01g47740	RING-finger protein like, putative, expressed	182	9636.m01461	1	missing annotation:
183	9629.m04585	1	LOC_Os01g47740	RING-finger protein like, putative, expressed	183	9630.m03010	1	missing annotation:
184	9629.m04586	1	LOC_Os01g47740	RING-finger protein like, putative, expressed	184	9631.m03236	1	missing annotation:
185	9629.m04587	1	LOC_Os01g47740	RING-finger protein like, putative, expressed	185	9631.m05377	1	missing annotation:
186	9629.m04619	1	LOC_Os01g48060	auxin response factor 3, putative, expressed	186	9638.m03821	1	missing annotation:
187	9629.m04620	1	LOC_Os01g48060	auxin response factor 3, putative, expressed	187	9639.m00965	1	missing annotation:
188	9629.m04627	1	LOC_Os01g48130	ANAC010, putative, expressed	188	9629.m03931	1	missing annotation:
189	9629.m04631	1	LOC_Os01g48170	HB-1, putative	189	9633.m00395	1	missing annotation:
190	9629.m04645	1	LOC_Os01g48290	expressed protein	190	9633.m04316	1	missing annotation:
191	9629.m04650	1	LOC_Os01g48320	6b-interacting protein 1, putative, expressed	191	9639.m03882	1	missing annotation:
192	9629.m04655	1	LOC_Os01g48370	tubby protein, putative, expressed	192	9639.m03890	1	missing annotation:
193	9629.m04665	1	LOC_Os01g48450	expressed protein	193	9633.m00228	1	missing annotation:
194	9629.m04691	1	LOC_Os01g48700	transcription factor Dp-2, putative, expressed	194	9635.m01731	1	missing annotation:
195	9629.m04745	1	LOC_Os01g49160	myb-like DNA-binding domain containing protein, expressed	195	9639.m00515	1	missing annotation:
196	9629.m04757	1	LOC_Os01g49280	protein binding protein, putative, expressed	196	9639.m00516	1	missing annotation:
197	9629.m04810	1	LOC_Os01g49770	protein binding protein, putative, expressed	197	9639.m00517	1	missing annotation:
198	9629.m04845	1	LOC_Os01g50110	myb-related protein Hv33, putative, expressed	198	9634.m04098	1	missing annotation:
199	9629.m04910	1	LOC_Os01g50720	myb-related protein Hv33, putative, expressed	199	9629.m00032	1	missing annotation:
200	9629.m04913	1	LOC_Os01g50750	protein binding protein, putative, expressed	200	9634.m04100	1	missing annotation:
201	9629.m04923	1	LOC_Os01g50840	expressed protein	201	9633.m04553	1	missing annotation:
202	9629.m04933	1	LOC_Os01g50940	DNA binding protein, putative, expressed	202	9636.m03799	1	missing annotation:
203	9629.m04953	1	LOC_Os01g51140	helix-loop-helix DNA-binding domain containing protein, expressed	203	9638.m03691	1	missing annotation:
204	9629.m04954	1	LOC_Os01g51140	helix-loop-helix DNA-binding domain containing protein, expressed	204	9639.m00619	1	missing annotation:
205	9629.m04966	1	LOC_Os01g51260	MYB9, putative, expressed	205	9639.m02295	1	missing annotation:
206	9629.m05010	1	LOC_Os01g51690	OsWRKY26 - Superfamily of rice TFs having WRKY and zinc finger domains, expressed	206	9634.m00451	1	missing annotation:
207	9629.m05051	1	LOC_Os01g52090	expressed protein	207	9634.m00538	1	missing annotation:
208	9629.m05053	1	LOC_Os01g52110	RING finger and CHY zinc finger domain-containing protein 1, putative, expressed	208	9636.m03755	1	missing annotation:
209	9629.m05054	1	LOC_Os01g52110	RING finger and CHY zinc finger domain-containing protein 1, putative, expressed	209	9637.m02132	1	missing annotation:
210	9629.m05086	1	LOC_Os01g52410	MYB transcription factor, putative, expressed	210	9634.m01611	1	missing annotation:
211	9629.m05098	1	LOC_Os01g52540	B3 DNA binding domain containing protein, expressed	211	9634.m02292	1	missing annotation:
212	9629.m05119	1	LOC_Os01g52680	MADS-box transcription factor 32, putative, expressed	212	9634.m03243	1	missing annotation:
213	9629.m05156	1	LOC_Os01g53040	OsWRKY14 - Superfamily of rice TFs having WRKY and zinc finger domains, expressed	213	9634.m03246	1	missing annotation:
214	9629.m05176	1	LOC_Os01g53220	heat shock factor protein HSF30, putative, expressed	214	9629.m01994	1	missing annotation:
215	9629.m05180	1	LOC_Os01g53260	OsWRKY23 - Superfamily of rice TFs having WRKY and zinc finger domains, expressed	215	9631.m02556	1	missing annotation:
216	9629.m05205	1	LOC_Os01g53500	RING-H2 finger protein ATL2M, putative, expressed	216	9631.m02701	1	missing annotation:
217	9629.m05221	1	LOC_Os01g53650	nucleic acid binding protein, putative, expressed	217	9631.m04314	1	missing annotation:
218	9629.m05245	1	LOC_Os01g53880	OsIAA6 - Auxin-responsive Aux/IAA gene family member, expressed	218	9631.m04315	1	missing annotation:
219	9629.m05246	1	LOC_Os01g53880	OsIAA6 - Auxin-responsive Aux/IAA gene family member, expressed	219	9634.m04509	1	missing annotation:
220	9629.m05247	1	LOC_Os01g53880	OsIAA6 - Auxin-responsive Aux/IAA gene family member, expressed	220	9634.m04691	1	missing annotation:
221	9629.m05248	1	LOC_Os01g53880	OsIAA6 - Auxin-responsive Aux/IAA gene family member, expressed	221	9629.m05985	1	missing annotation:
222	9629.m05285	1	LOC_Os01g54210	GATA transcription factor 13, putative, expressed	222	9630.m00145	1	missing annotation:
223	9629.m05320	1	LOC_Os01g54550	heat shock factor, putative, expressed	223	9630.m00589	1	missing annotation:
224	9629.m05325	1	LOC_Os01g54600	OsWRKY13 - Superfamily of rice TFs having WRKY and zinc finger domains, expressed	224	9636.m03874	1	missing annotation:
225	9629.m05350	1	LOC_Os01g54850	F-box domain containing protein, expressed	225	9633.m00461	1	missing annotation:
226	9629.m05354	1	LOC_Os01g54890	ethylene-responsive transcription factor 2, putative, expressed	226	9630.m04366	1	missing annotation:
227	9629.m05364	1	LOC_Os01g54990	auxin response factor 4, putative, expressed	227	9630.m05764	1	missing annotation:
228	9629.m05377	1	LOC_Os01g55100	TCP3, putative, expressed	228	9633.m01038	1	missing annotation:
229	9629.m05378	1	LOC_Os01g55110	RING-H2 finger protein ATL2K, putative, expressed	229	9633.m02262	1	missing annotation:
230	9629.m05382	1	LOC_Os01g55150	transcription factor RF2b, putative, expressed	230	9633.m03504	1	missing annotation:
231	9629.m05402	1	LOC_Os01g55340	expressed protein	231	9633.m03652	1	missing annotation:
232	9629.m05412	1	LOC_Os01g55430	tubby protein, putative, expressed	232	9633.m03834	1	missing annotation:
233	9629.m05445	1	LOC_Os01g55750	TCP family transcription factor containing protein, expressed	233	9633.m03891	1	missing annotation:
234	9629.m05446	1	LOC_Os01g55750	TCP family transcription factor containing protein, expressed	234	9633.m04058	1	missing annotation:
235	9629.m05447	1	LOC_Os01g55750	TCP family transcription factor containing protein, expressed	235	9633.m03587	1	missing annotation:
236	9629.m05481	1	LOC_Os01g56070	RING finger protein 5, putative, expressed	236	9640.m00270	1	missing annotation:
237	9629.m05482	1	LOC_Os01g56070	RING finger protein 5, putative, expressed	237	9630.m00924	1	missing annotation:
238	9629.m05483	1	LOC_Os01g56070	RING finger protein 5, putative, expressed	238	9631.m04789	1	missing annotation:
239	9629.m05549	1	LOC_Os01g56690	helix-loop-helix DNA-binding domain containing protein, expressed	239	9630.m01891	1	missing annotation:
240	9629.m05593	1	LOC_Os01g57110	ATP binding protein, putative, expressed	240	9632.m01684	1	missing annotation:
241	9629.m05594	1	LOC_Os01g57110	ATP binding protein, putative, expressed	241	9630.m04401	1	missing annotation:
242	9629.m05643	1	LOC_Os01g57580	helix-loop-helix DNA-binding domain containing protein, expressed	242	9631.m01294	1	missing annotation:
243	9629.m05650	1	LOC_Os01g57650	nucleic acid binding protein, putative, expressed	243	9630.m04927	1	missing annotation:
244	9629.m05674	1	LOC_Os01g57890	ATML1, putative, expressed	244	9639.m03300	1	missing annotation:
245	9629.m05675	1	LOC_Os01g57890	ATML1, putative, expressed	245	9633.m03245	1	missing annotation:
246	9629.m05730	1	LOC_Os01g58400	protein binding protein, putative, expressed	246	9633.m00158	1	missing annotation:
247	9629.m05732	1	LOC_Os01g58420	ethylene-responsive transcription factor 4, putative, expressed	247	9633.m00757	1	missing annotation:
248	9629.m05770	1	LOC_Os01g58780	RHC1A, putative, expressed	248	9630.m05416	1	missing annotation:
249	9629.m05840	1	LOC_Os01g59450	expressed protein	249	9639.m03367	1	missing annotation:
250	9629.m05859	1	LOC_Os01g59640	NAC domain transcription factor, putative	250	9633.m01232	1	missing annotation:
251	9629.m05861	1	LOC_Os01g59660	transcription factor GAMYB, putative, expressed	251	9633.m01913	1	missing annotation:
252	9629.m05862	1	LOC_Os01g59660	transcription factor GAMYB, putative, expressed	252	9633.m03585	1	missing annotation:
253	9629.m05863	1	LOC_Os01g59660	transcription factor GAMYB, putative, expressed	253	9633.m03919	1	missing annotation:
254	9629.m05893	1	LOC_Os01g60020	NAC domain-containing protein 68, putative, expressed	254	9633.m04709	1	missing annotation:
255	9629.m05920	1	LOC_Os01g60270	WUSCHEL-related homeobox 14, putative, expressed	255	9633.m02114	1	missing annotation:
256	9629.m05921	1	LOC_Os01g60270	WUSCHEL-related homeobox 14, putative, expressed	256	9633.m04473	1	missing annotation:
257	9629.m05945	1	LOC_Os01g60490	OsWRKY22 - Superfamily of rice TFs having WRKY and zinc finger domains, expressed	257	9633.m02961	1	missing annotation:
258	9629.m05948	1	LOC_Os01g60520	WRKY DNA binding domain containing protein	258	9631.m05005	1	missing annotation:
259	9629.m05950	1	LOC_Os01g60540	OsWRKY20 - Superfamily of rice TFs having WRKY and zinc finger domains	259	9639.m03648	1	missing annotation:
260	9629.m05956	1	LOC_Os01g60600	WRKY DNA binding domain containing protein, expressed	260	9633.m04611	1	missing annotation:
261	9629.m05960	1	LOC_Os01g60640	OsWRKY21 - Superfamily of rice TFs having WRKY and zinc finger domains, expressed	261	9636.m02026	1	missing annotation:
262	9629.m05970	1	LOC_Os01g60730	RING-H2 finger protein ATL5A, putative, expressed	262	9636.m03808	1	missing annotation:
263	9629.m05971	1	LOC_Os01g60730	RING-H2 finger protein ATL5A, putative, expressed	263	9636.m03809	1	missing annotation:
264	9629.m06009	1	LOC_Os01g61080	OsWRKY24 - Superfamily of rice TFs having WRKY and zinc finger domains, expressed	264	9630.m03371	1	missing annotation:
265	9629.m06047	1	LOC_Os01g61420	zinc finger, C3HC4 type family protein, expressed	265	9636.m03656	1	missing annotation:
266	9629.m06052	1	LOC_Os01g61470	RING-H2 finger protein ATL3C, putative	266	9639.m00173	1	missing annotation:
267	9629.m06053	1	LOC_Os01g61480	transcription factor LAX PANICLE, putative, expressed	267	9639.m00393	1	missing annotation:
268	9629.m06092	1	LOC_Os01g61810	nuclear transcription factor Y subunit B-2, putative, expressed
269	9629.m06093	1	LOC_Os01g61810	nuclear transcription factor Y subunit B-2, putative, expressed
270	9629.m06094	1	LOC_Os01g61810	nuclear transcription factor Y subunit B-2, putative, expressed
271	9629.m06097	1	LOC_Os01g61830	nucleic acid binding protein, putative, expressed
272	9629.m06105	1	LOC_Os01g61900	CCT, putative, expressed
273	9629.m06129	1	LOC_Os01g62130	zinc finger, C2H2 type family protein, expressed
274	9629.m06135	1	LOC_Os01g62190	PEThy, putative, expressed
275	9629.m06158	1	LOC_Os01g62410	myb-like DNA-binding domain containing protein, expressed
276	9629.m06168	1	LOC_Os01g62460	SCARECROW-like protein, putative, expressed
277	9629.m06169	1	LOC_Os01g62460	SCARECROW-like protein, putative, expressed
278	9629.m06174	1	LOC_Os01g62510	WRKY DNA binding domain containing protein
279	9629.m06187	1	LOC_Os01g62640	zinc finger, C3HC4 type family protein
280	9629.m06190	1	LOC_Os01g62660	myb-like DNA-binding domain, SHAQKYF class family protein, expressed
281	9629.m06221	1	LOC_Os01g62920	homeodomain protein JUBEL2, putative, expressed
282	9629.m06245	1	LOC_Os01g63160	MYB2, putative, expressed
283	9629.m06276	1	LOC_Os01g63460	MYB transcription factor, putative, expressed
284	9629.m06297	1	LOC_Os01g63680	myb-like DNA-binding domain containing protein, expressed
285	9629.m06333	1	LOC_Os01g63980	TRANSPARENT TESTA 1 protein, putative, expressed
286	9629.m06337	1	LOC_Os01g64000	ABA response element binding factor, putative, expressed
287	9629.m06339	1	LOC_Os01g64020	transcription factor HBP-1b, putative, expressed
288	9629.m06340	1	LOC_Os01g64020	transcription factor HBP-1b, putative, expressed
289	9629.m06370	1	LOC_Os01g64310	NAC domain-containing protein 90, putative, expressed
290	9629.m06374	1	LOC_Os01g64360	DNA binding protein, putative, expressed
291	9629.m06397	1	LOC_Os01g64590	dof domain, zinc finger family protein, expressed
292	9629.m06400	1	LOC_Os01g64620	RING-H2 finger protein ATL3C, putative, expressed
293	9629.m06410	1	LOC_Os01g64700	tubby-like protein, putative, expressed
294	9629.m06413	1	LOC_Os01g64730	G-box-binding factor 4, putative, expressed
295	9629.m06420	1	LOC_Os01g64790	AP2 domain containing protein, expressed
296	9629.m06451	1	LOC_Os01g65080	nucleic acid binding protein, putative, expressed
297	9629.m06452	1	LOC_Os01g65080	nucleic acid binding protein, putative, expressed
298	9629.m06453	1	LOC_Os01g65080	nucleic acid binding protein, putative, expressed
299	9629.m06483	1	LOC_Os01g65370	transcription repressor MYB4, putative
300	9629.m06505	1	LOC_Os01g65600	PHD-finger family protein, expressed
301	9629.m06530	1	LOC_Os01g65850	CHD3-type chromatin remodeling factor PICKLE, putative
302	9629.m06535	1	LOC_Os01g65900	chitin-inducible gibberellin-responsive protein 2, putative, expressed
303	9629.m06548	1	LOC_Os01g66030	MADS-box transcription factor 2, putative, expressed
304	9629.m06552	1	LOC_Os01g66070	zinc-finger protein neuro-d4, putative
305	9629.m06557	1	LOC_Os01g66120	NAC domain-containing protein 48, putative, expressed
306	9629.m06572	1	LOC_Os01g66270	transcriptional factor TINY, putative
307	9629.m06574	1	LOC_Os01g66290	MADS-box transcritpion factor 21, putative, expressed
308	9629.m06594	1	LOC_Os01g66490	NAC transcription factor, putative, expressed
309	9629.m06602	1	LOC_Os01g66570	zinc finger, C2H2 type family protein
310	9629.m06638	1	LOC_Os01g66890	protein binding protein, putative, expressed
311	9629.m06639	1	LOC_Os01g66890	protein binding protein, putative, expressed
312	9629.m06648	1	LOC_Os01g66970	zinc finger protein, putative, expressed
313	9629.m06649	1	LOC_Os01g66970	zinc finger protein, putative, expressed
314	9629.m06698	1	LOC_Os01g67410	AP2/EREBP transcription factor BABY BOOM, putative, expressed
315	9629.m06705	1	LOC_Os01g67480	helix-loop-helix DNA-binding domain containing protein, expressed
316	9629.m06725	1	LOC_Os01g67650	DELLA protein DWARF8, putative
317	9629.m06727	1	LOC_Os01g67670	DELLA protein GAI, putative
318	9629.m06766	1	LOC_Os01g68160	histone deacetylase 2b, putative, expressed
319	9629.m06789	1	LOC_Os01g68370	protein viviparous, putative, expressed
320	9629.m06790	1	LOC_Os01g68370	protein viviparous, putative, expressed
321	9629.m06791	1	LOC_Os01g68370	protein viviparous, putative, expressed
322	9629.m06810	1	LOC_Os01g68560	SRF-type transcription factor family protein, expressed
323	9629.m06825	1	LOC_Os01g68700	BHLH transcription factor, putative, expressed
324	9629.m06843	1	LOC_Os01g68860	zinc finger CCCH type domain-containing protein ZFN-like 2, putative, expressed
325	9629.m06847	1	LOC_Os01g68900	zinc finger, C3HC4 type family protein, expressed
326	9629.m06860	1	LOC_Os01g69030	sucrose-phosphate synthase, putative, expressed
327	9629.m06861	1	LOC_Os01g69040	ubiquitin-protein ligase/ zinc ion binding protein, putative, expressed
328	9629.m06890	1	LOC_Os01g69830	teosinte glume architecture 1, putative, expressed
329	9629.m06892	1	LOC_Os01g69850	MADS-box transcription factor 8, putative, expressed
330	9629.m06900	1	LOC_Os01g69920	histidine kinase 2, putative, expressed
331	9629.m06901	1	LOC_Os01g69920	histidine kinase 2, putative, expressed
332	9629.m06907	1	LOC_Os01g69980	TCP-domain protein, putative, expressed
333	9629.m06908	1	LOC_Os01g69980	TCP-domain protein, putative, expressed
334	9629.m06923	1	LOC_Os01g70110	NAC domain-containing protein 68, putative, expressed
335	9629.m06929	1	LOC_Os01g70160	protein binding protein, putative, expressed
336	9629.m06936	1	LOC_Os01g70230	shattering protein, putative
337	9629.m06941	1	LOC_Os01g70270	auxin response factor 2, putative, expressed
338	9629.m06942	1	LOC_Os01g70270	auxin response factor 2, putative, expressed
339	9629.m06943	1	LOC_Os01g70270	auxin response factor 2, putative, expressed
340	9629.m06947	1	LOC_Os01g70310	inducer of CBF expression 2, putative, expressed
341	9629.m06997	1	LOC_Os01g70810	flowering-time protein isoform alpha, putative, expressed
342	9629.m07003	1	LOC_Os01g70870	zinc finger, C2H2 type family protein, expressed
343	9629.m07004	1	LOC_Os01g70880	nuclear transcription factor Y subunit B-3, putative
344	9629.m07005	1	LOC_Os01g70890	nuclear transcription factor Y subunit B-5, putative, expressed
345	9629.m07118	1	LOC_Os01g71970	GRAS family transcription factor containing protein, expressed
346	9629.m07153	1	LOC_Os01g72310	CW-type Zinc Finger family protein, expressed
347	9629.m07155	1	LOC_Os01g72330	OsRR4 - Rice type-A response regulator, expressed
348	9629.m07159	1	LOC_Os01g72370	ORG3, putative, expressed
349	9629.m07171	1	LOC_Os01g72490	LRP1, putative, expressed
350	9629.m07275	1	LOC_Os01g73460	histone-lysine N-methyltransferase ATXR6, putative, expressed
351	9629.m07277	1	LOC_Os01g73480	acetyltransferase, GNAT family protein
352	9629.m07309	1	LOC_Os01g73770	dehydration-responsive element-binding protein 1C, putative, expressed
353	9629.m07338	1	LOC_Os01g74020	ARR1 protein-like, putative, expressed
354	9629.m07340	1	LOC_Os01g74040	RHC2A, putative, expressed
355	9629.m07350	1	LOC_Os01g74140	OsWRKY17 - Superfamily of rice TFs having WRKY and zinc finger domains, expressed
356	9629.m07379	1	LOC_Os01g74410	MYB59, putative, expressed
357	9629.m07380	1	LOC_Os01g74410	MYB59, putative, expressed
358	9629.m07383	1	LOC_Os01g74440	DNA binding protein, putative
359	9629.m07394	1	LOC_Os01g74540	GATA zinc finger family protein, expressed
360	9629.m07399	1	LOC_Os01g74590	myb-like DNA-binding domain containing protein, expressed
361	9629.m07401	1	LOC_Os01g74610	zinc finger, C3HC4 type family protein, expressed
362	9630.m00009	1	LOC_Os02g01090	transcriptional regulator SUPERMAN, putative
363	9630.m00039	1	LOC_Os02g01360	expressed protein
364	9630.m00041	1	LOC_Os02g01380	expressed protein
365	9630.m00085	1	LOC_Os02g01860	transposon protein, putative, unclassified
366	9630.m00093	1	LOC_Os02g01940	jmjC domain containing protein
367	9630.m00098	1	LOC_Os02g01990	CCT motif family protein
368	9630.m00106	1	LOC_Os02g02050	SNF2 family N-terminal domain containing protein, expressed
369	9630.m00131	1	LOC_Os02g02290	SNF2 family N-terminal domain containing protein, expressed
370	9630.m00140	1	LOC_Os02g02370	transcription factor MYB86, putative
371	9630.m00151	1	LOC_Os02g02480	DNA binding protein, putative, expressed
372	9630.m00152	1	LOC_Os02g02480	DNA binding protein, putative, expressed
373	9630.m00194	1	LOC_Os02g02820	helix-loop-helix DNA-binding domain containing protein, expressed
374	9630.m00219	1	LOC_Os02g03030	histone-lysine N-methyltransferase ATXR6, putative, expressed
375	9630.m00260	1	LOC_Os02g03580	transcription factor HBP-1a, putative, expressed
376	9630.m00295	1	LOC_Os02g03910	F-box domain containing protein
377	9630.m00299	1	LOC_Os02g03950	zinc finger, C3HC4 type family protein, expressed
378	9630.m00300	1	LOC_Os02g03960	ocs element-binding factor 1, putative, expressed
379	9630.m00362	1	LOC_Os02g04490	HAC1, putative, expressed
380	9630.m00378	1	LOC_Os02g04640	transfactor-like protein, putative, expressed
381	9630.m00382	1	LOC_Os02g04680	squamosa promoter-binding-like protein 10, putative, expressed
382	9630.m00396	1	LOC_Os02g04810	auxin response factor 2, putative, expressed
383	9630.m00467	1	LOC_Os02g05470	CCT motif family protein, expressed
384	9630.m00468	1	LOC_Os02g05470	CCT motif family protein, expressed
385	9630.m00472	1	LOC_Os02g05510	GATA transcription factor 25, putative, expressed
386	9630.m00473	1	LOC_Os02g05510	GATA transcription factor 25, putative, expressed
387	9630.m00474	1	LOC_Os02g05510	GATA transcription factor 25, putative, expressed
388	9630.m00489	1	LOC_Os02g05640	homeobox-leucine zipper protein ATHB-4, putative
389	9630.m00582	1	LOC_Os02g06520	F-box domain containing protein, expressed
390	9630.m00622	1	LOC_Os02g06860	DNA binding protein, putative
391	9630.m00627	1	LOC_Os02g06910	auxin response factor 6, putative, expressed
392	9630.m00628	1	LOC_Os02g06920	protein binding protein, putative, expressed
393	9630.m00629	1	LOC_Os02g06920	protein binding protein, putative, expressed
394	9630.m00633	1	LOC_Os02g06950	salicylic acid-induced protein 19, putative
395	9630.m00658	1	LOC_Os02g07170	DNA binding protein, putative, expressed
396	9630.m00691	1	LOC_Os02g07430	MADS-box transcription factor 29, putative, expressed
397	9630.m00693	1	LOC_Os02g07450	nuclear transcription factor Y subunit C-2, putative, expressed
398	9630.m00730	1	LOC_Os02g07780	squamosa promoter-binding-like protein 10, putative, expressed
399	9630.m00736	1	LOC_Os02g07840	regulatory protein opaque-2, putative, expressed
400	9630.m00737	1	LOC_Os02g07840	regulatory protein opaque-2, putative, expressed
401	9630.m00762	1	LOC_Os02g08070	SBP-domain protein 1, putative, expressed
402	9630.m00779	1	LOC_Os02g08200	RING-H2 finger protein ATL2L, putative
403	9630.m00789	1	LOC_Os02g08310	tub family protein, expressed
404	9630.m00792	1	LOC_Os02g08340	transposon protein, putative, unclassified
405	9630.m00803	1	LOC_Os02g08440	OsWRKY71 - Superfamily of rice TFs having WRKY and zinc finger domains, expressed
406	9630.m00810	1	LOC_Os02g08510	zinc finger protein 1, putative, expressed
407	9630.m00863	1	LOC_Os02g09480	MYB transcription factor TaMYB1, putative, expressed
408	9630.m00881	1	LOC_Os02g09650	ethylene-responsive transcription factor 3, putative, expressed
409	9630.m00898	1	LOC_Os02g09820	zinc finger, C3HC4 type family protein, expressed
410	9630.m00899	1	LOC_Os02g09830	ocs element-binding factor 1, putative, expressed
411	9630.m00931	1	LOC_Os02g10140	TGACG-sequence-specific DNA-binding protein TGA-2.1, putative
412	9630.m00942	1	LOC_Os02g10240	insect intestinal mucin IIM22, putative, expressed
413	9630.m00955	1	LOC_Os02g10360	protein MONOCULM 1, putative
414	9630.m00999	1	LOC_Os02g10760	ethylene responsive element, putative, expressed
415	9630.m01008	1	LOC_Os02g10850	ring canal kelch, putative, expressed
416	9630.m01009	1	LOC_Os02g10860	transcription factor HY5, putative, expressed
417	9630.m01117	1	LOC_Os02g12310	NAC domain-containing protein 18, putative, expressed
418	9630.m01164	1	LOC_Os02g12790	GATA transcription factor 20, putative, expressed
419	9630.m01167	1	LOC_Os02g12820	helix-loop-helix DNA-binding domain containing protein, expressed
420	9630.m01245	1	LOC_Os02g13520	OsIAA7 - Auxin-responsive Aux/IAA gene family member, expressed
421	9630.m01262	1	LOC_Os02g13670	helix-loop-helix DNA-binding domain containing protein
422	9630.m01266	1	LOC_Os02g13710	transcriptional factor TINY, putative, expressed
423	9630.m01275	1	LOC_Os02g13800	heat shock factor protein 1, putative, expressed
424	9630.m01347	1	LOC_Os02g14490	myb-like DNA-binding domain, SHAQKYF class family protein
425	9630.m01391	1	LOC_Os02g14910	bZIP transcription factor family protein, expressed
426	9630.m01399	1	LOC_Os02g14990	zinc finger, C3HC4 type family protein, expressed
427	9630.m01400	1	LOC_Os02g15000	RING-H2 finger protein ATL2L, putative, expressed
428	9630.m01401	1	LOC_Os02g15010	zinc finger, C3HC4 type family protein, expressed
429	9630.m01402	1	LOC_Os02g15020	RING-H2 finger protein ATL5H precursor, putative
430	9630.m01406	1	LOC_Os02g15060	zinc finger, C3HC4 type family protein
431	9630.m01408	1	LOC_Os02g15080	RING-H2 finger protein ATL2A, putative
432	9630.m01410	1	LOC_Os02g15100	zinc finger, C3HC4 type family protein, expressed
433	9630.m01411	1	LOC_Os02g15110	RING-H2 finger protein ATL5H precursor, putative, expressed
434	9630.m01412	1	LOC_Os02g15120	RING-H2 finger protein ATL1N precursor, putative, expressed
435	9630.m01436	1	LOC_Os02g15340	NAC domain-containing protein 76, putative, expressed
436	9630.m01453	1	LOC_Os02g15520	transposon protein, putative, Ac/Ds sub-class, expressed
437	9630.m01478	1	LOC_Os02g15760	DNA binding protein, putative
438	9630.m01483	1	LOC_Os02g15810	expressed protein
439	9630.m01541	1	LOC_Os02g16540	OsWRKY39v2 - Superfamily of rice TFs having WRKY and zinc finger domains, expressed
440	9630.m01556	1	LOC_Os02g16680	BZO2H2, putative, expressed
441	9630.m01635	1	LOC_Os02g17460	cysteine-rich polycomb-like protein, putative, expressed
442	9630.m01734	1	LOC_Os02g18370	transposon protein, putative, unclassified, expressed
443	9630.m01827	1	LOC_Os02g19180	nucleic acid binding protein, putative
444	9630.m01829	1	LOC_Os02g19200	F-box domain containing protein, expressed
445	9630.m02115	1	LOC_Os02g22020	DNA binding protein, putative, expressed
446	9630.m02425	1	LOC_Os02g25820	B3 DNA binding domain containing protein, expressed
447	9630.m02490	1	LOC_Os02g26430	OsWRKY42 - Superfamily of rice TFs having WRKY and zinc finger domains, expressed
448	9630.m02562	1	LOC_Os02g27060	HMG box family protein, expressed
449	9630.m02801	1	LOC_Os02g29340	heat shock transcription factor like protein, putative, expressed
450	9630.m02808	1	LOC_Os02g29410	transposon protein, putative, unclassified
451	9630.m02823	1	LOC_Os02g29550	DNA binding protein, putative, expressed
452	9630.m02943	1	LOC_Os02g30700	myb-like DNA-binding domain containing protein
453	9630.m02990	1	LOC_Os02g31150	zinc finger, C3HC4 type family protein, expressed
454	9630.m03014	1	LOC_Os02g31890	zinc finger, C2H2-type, putative
455	9630.m03029	1	LOC_Os02g32040	AP2 domain containing protein
456	9630.m03040	1	LOC_Os02g32140	AP2 domain transcription factor, putative, expressed
457	9630.m03086	1	LOC_Os02g32570	SWI/SNF-related matrix-associated actin-dependent regulator of chromatin subfamily A member 3-like 2, putative, expressed
458	9630.m03088	1	LOC_Os02g32590	heat shock factor protein 2, putative, expressed
459	9630.m03156	1	LOC_Os02g33240	F-box domain containing protein, expressed
460	9630.m03176	1	LOC_Os02g33430	transcription factor E2F3, putative, expressed
461	9630.m03194	1	LOC_Os02g33610	expressed protein
462	9630.m03203	1	LOC_Os02g33720	RING-H2 finger protein ATL3C, putative, expressed
463	9630.m03259	1	LOC_Os02g34260	AP2 domain containing protein
464	9630.m03260	1	LOC_Os02g34270	DNA binding protein, putative, expressed
465	9630.m03265	1	LOC_Os02g34320	DNA binding protein, putative
466	9630.m03299	1	LOC_Os02g34630	myb-like DNA-binding domain containing protein, expressed
467	9630.m03304	1	LOC_Os02g34680	transcription repressor TRM protein, putative, expressed
468	9630.m03333	1	LOC_Os02g34970	NAC domain-containing protein 78, putative, expressed
469	9630.m03351	1	LOC_Os02g35140	auxin response factor 1, putative, expressed
470	9630.m03352	1	LOC_Os02g35150	RNA binding protein, putative, expressed
471	9630.m03355	1	LOC_Os02g35180	OsRR2 - Rice type-A response regulator, expressed
472	9630.m03361	1	LOC_Os02g35240	dehydration-responsive element-binding protein 1A, putative
473	9630.m03373	1	LOC_Os02g35440	RING-H2 finger protein ATL4O precursor, putative
474	9630.m03375	1	LOC_Os02g35460	conserved hypothetical protein
475	9630.m03386	1	LOC_Os02g35560	F-box protein interaction domain containing protein, expressed
476	9630.m03390	1	LOC_Os02g35600	PHD finger protein, putative, expressed
477	9630.m03396	1	LOC_Os02g35660	helix-loop-helix DNA-binding domain containing protein, expressed
478	9630.m03399	1	LOC_Os02g35690	6b-interacting protein 1, putative, expressed
479	9630.m03407	1	LOC_Os02g35770	homeobox protein, putative, expressed
480	9630.m03464	1	LOC_Os02g36300	RING-H2 finger protein ATL2G precursor, putative, expressed
481	9630.m03466	1	LOC_Os02g36320	RING-H2 finger protein ATL3B precursor, putative
482	9630.m03467	1	LOC_Os02g36330	RING-H2 finger protein ATL1O, putative, expressed
483	9630.m03471	1	LOC_Os02g36360	zinc finger, C2H2 type family protein, expressed
484	9630.m03486	1	LOC_Os02g36510	ETHYLENE-INSENSITIVE3-like 4 protein, putative, expressed
485	9630.m03509	1	LOC_Os02g36740	protein binding protein, putative, expressed
486	9630.m03524	1	LOC_Os02g36880	NAC domain protein NAC5, putative, expressed
487	9630.m03525	1	LOC_Os02g36880	NAC domain protein NAC5, putative, expressed
488	9630.m03526	1	LOC_Os02g36890	DNA binding protein, putative, expressed
489	9630.m03656	1	LOC_Os02g38090	AP2 domain containing protein
490	9630.m03660	1	LOC_Os02g38130	ANAC044, putative, expressed
491	9630.m03695	1	LOC_Os02g38470	B3 DNA binding domain containing protein, expressed
492	9630.m03762	1	LOC_Os02g39140	DNA binding protein, putative, expressed
493	9630.m03824	1	LOC_Os02g39710	CONSTANS-like protein CO5, putative, expressed
494	9630.m03865	1	LOC_Os02g40070	protein BABY BOOM 1, putative, expressed
495	9630.m03914	1	LOC_Os02g40510	two-component response regulator-like PRR1, putative, expressed
496	9630.m03916	1	LOC_Os02g40530	MYB305, putative, expressed
497	9630.m03943	1	LOC_Os02g40810	ubiquitin protein ligase PRT1, putative, expressed
498	9630.m03964	1	LOC_Os02g41510	myb-related protein Myb4, putative, expressed
499	9630.m03995	1	LOC_Os02g41800	auxin response factor 16, putative, expressed
500	9630.m04057	1	LOC_Os02g42380	TCP-domain protein, putative, expressed
501	9630.m04080	1	LOC_Os02g42580	vacuolar protein-sorting protein bro1, putative, expressed
502	9630.m04090	1	LOC_Os02g42690	zinc finger, C3HC4 type family protein, expressed
503	9630.m04091	1	LOC_Os02g42690	zinc finger, C3HC4 type family protein, expressed
504	9630.m04109	1	LOC_Os02g42850	transcription factor LAF1, putative, expressed
505	9630.m04111	1	LOC_Os02g42870	P-type R2R3 Myb protein, putative, expressed
506	9630.m04121	1	LOC_Os02g42970	NAC domain-containing protein 76, putative
507	9630.m04137	1	LOC_Os02g43120	RING-H2 finger protein ATL1I, putative, expressed
508	9630.m04143	1	LOC_Os02g43150	GATA zinc finger family protein, expressed
509	9630.m04148	1	LOC_Os02g43170	salt tolerance-like protein, putative, expressed
510	9630.m04162	1	LOC_Os02g43300	expressed protein
511	9630.m04167	1	LOC_Os02g43330	homeobox-leucine zipper protein ATHB-6, putative, expressed
512	9630.m04193	1	LOC_Os02g43560	OsWRKY34 - Superfamily of rice TFs having WRKY and zinc finger domains, expressed
513	9630.m04220	1	LOC_Os02g43790	ethylene responsive protein, putative, expressed
514	9630.m04223	1	LOC_Os02g43820	AP2 domain containing protein, expressed
515	9630.m04242	1	LOC_Os02g43940	transcriptional factor TINY, putative, expressed
516	9630.m04245	1	LOC_Os02g43970	dehydration-responsive element-binding protein 1A, putative, expressed
517	9630.m04265	1	LOC_Os02g44120	zinc finger, C2H2 type family protein, expressed
518	9630.m04267	1	LOC_Os02g44130	cys2/His2 zinc-finger transcription factor, putative, expressed
519	9630.m04291	1	LOC_Os02g44360	SCARECROW gene regulator, putative, expressed
520	9630.m04292	1	LOC_Os02g44370	nodulation signaling pathway 2 protein, putative, expressed
521	9630.m04327	1	LOC_Os02g44700	RING-H2 finger protein ATL3D, putative
522	9630.m04332	1	LOC_Os02g44750	hypothetical protein
523	9630.m04336	1	LOC_Os02g44790	transposon protein, putative, unclassified
524	9630.m04353	1	LOC_Os02g44930	HMG1/2-like protein, putative, expressed
525	9630.m04360	1	LOC_Os02g45000	expressed protein
526	9630.m04369	1	LOC_Os02g45080	myb-like DNA-binding domain, SHAQKYF class family protein
527	9630.m04382	1	LOC_Os02g45200	expressed protein
528	9630.m04383	1	LOC_Os02g45200	expressed protein
529	9630.m04388	1	LOC_Os02g45240	protein binding protein, putative, expressed
530	9630.m04389	1	LOC_Os02g45250	homeobox protein FWA, putative, expressed
531	9630.m04404	1	LOC_Os02g45420	ap2/EREBP transcription factor, putative, expressed
532	9630.m04407	1	LOC_Os02g45450	dehydration-responsive element-binding protein 1A, putative, expressed
533	9630.m04410	1	LOC_Os02g45480	nucleic acid binding protein, putative, expressed
534	9630.m04432	1	LOC_Os02g45710	RING zinc finger protein-like, putative, expressed
535	9630.m04439	1	LOC_Os02g45760	chitin-inducible gibberellin-responsive protein 2, putative, expressed
536	9630.m04440	1	LOC_Os02g45770	MADS-box transcription factor 6, putative, expressed
537	9630.m04441	1	LOC_Os02g45780	protein binding protein, putative, expressed
538	9630.m04449	1	LOC_Os02g45850	B3 DNA binding domain containing protein, expressed
539	9630.m04468	1	LOC_Os02g46030	expressed protein
540	9630.m04476	1	LOC_Os02g46100	RING-H2 finger protein ATL1R, putative, expressed
541	9630.m04502	1	LOC_Os02g46340	RING-H2 finger protein ATL3J, putative, expressed
542	9630.m04505	1	LOC_Os02g46370	hypothetical protein
543	9630.m04514	1	LOC_Os02g46450	PIE1, putative, expressed
544	9630.m04526	1	LOC_Os02g46560	helix-loop-helix DNA-binding domain containing protein, expressed
545	9630.m04530	1	LOC_Os02g46600	RING-H2 finger protein ATL5G, putative, expressed
546	9630.m04548	1	LOC_Os02g46780	myb-related protein Zm1, putative, expressed
547	9630.m04563	1	LOC_Os02g46930	jmjC domain containing protein, expressed
548	9630.m04565	1	LOC_Os02g46940	KAN, putative, expressed
549	9630.m04576	1	LOC_Os02g47060	OsWRKY66 - Superfamily of rice TFs having WRKY and zinc finger domains, expressed
550	9630.m04589	1	LOC_Os02g47190	calcium-dependent protein kinase substrate protein, putative, expressed
551	9630.m04637	1	LOC_Os02g47640	tubby-like protein, putative, expressed
552	9630.m04639	1	LOC_Os02g47660	BHLH transcription factor, putative, expressed
553	9630.m04651	1	LOC_Os02g47770	zinc finger homeodomain protein 1, putative, expressed
554	9630.m04655	1	LOC_Os02g47810	dof domain, zinc finger family protein, expressed
555	9630.m04664	1	LOC_Os02g47900	SET domain protein SDG117, putative, expressed
556	9630.m04682	1	LOC_Os02g48060	DNA binding protein, putative, expressed
557	9630.m04715	1	LOC_Os02g48370	DNA-binding protein, putative, expressed
558	9630.m04764	1	LOC_Os02g48810	PHD-finger family protein, expressed
559	9630.m04804	1	LOC_Os02g49160	OsIAA8 - Auxin-responsive Aux/IAA gene family member, expressed
560	9630.m04812	1	LOC_Os02g49230	zinc finger protein CONSTANS-LIKE 11, putative, expressed
561	9630.m04813	1	LOC_Os02g49230	zinc finger protein CONSTANS-LIKE 11, putative, expressed
562	9630.m04814	1	LOC_Os02g49230	zinc finger protein CONSTANS-LIKE 11, putative, expressed
563	9630.m04815	1	LOC_Os02g49230	zinc finger protein CONSTANS-LIKE 11, putative, expressed
564	9630.m04816	1	LOC_Os02g49230	zinc finger protein CONSTANS-LIKE 11, putative, expressed
565	9630.m04818	1	LOC_Os02g49250	MYB transcription factor TaMYB1, putative
566	9630.m04832	1	LOC_Os02g49370	nuclear transcription factor Y subunit B-6, putative, expressed
567	9630.m04837	1	LOC_Os02g49410	nuclear transcription factor Y subunit B-1, putative, expressed
568	9630.m04840	1	LOC_Os02g49440	expressed protein
569	9630.m04844	1	LOC_Os02g49480	transcription factor BIM1, putative, expressed
570	9630.m04851	1	LOC_Os02g49550	zinc finger, C3HC4 type family protein, expressed
571	9630.m04852	1	LOC_Os02g49560	G-box-binding factor 1, putative, expressed
572	9630.m04868	1	LOC_Os02g49700	homeodomain leucine zipper protein CPHB-5, putative, expressed
573	9630.m04869	1	LOC_Os02g49710	zinc finger, C3HC4 type family protein, expressed
574	9630.m04882	1	LOC_Os02g49840	MADS-box transcription factor 57, putative, expressed
575	9630.m04886	1	LOC_Os02g49880	zinc finger protein CONSTANS-LIKE 16, putative, expressed
576	9630.m04895	1	LOC_Os02g49970	ZIM motif family protein, expressed
577	9630.m04946	1	LOC_Os02g50480	histidine kinase 1, putative, expressed
578	9630.m04993	1	LOC_Os02g50930	RING-H2 finger protein ATL5I, putative, expressed
579	9630.m05001	1	LOC_Os02g50990	RING-H2 finger protein ATL1Q, putative, expressed
580	9630.m05002	1	LOC_Os02g50990	RING-H2 finger protein ATL1Q, putative, expressed
581	9630.m05014	1	LOC_Os02g51090	RWP-RK domain containing protein
582	9630.m05037	1	LOC_Os02g51280	TCP-domain protein, putative, expressed
583	9630.m05039	1	LOC_Os02g51300	protein BABY BOOM 2, putative, expressed
584	9630.m05040	1	LOC_Os02g51310	TCP family transcription factor containing protein
585	9630.m05041	1	LOC_Os02g51320	DNA binding protein, putative, expressed
586	9630.m05081	1	LOC_Os02g51670	AP2 domain-containing protein, putative, expressed
587	9630.m05139	1	LOC_Os02g52190	DNA binding protein, putative, expressed
588	9630.m05141	1	LOC_Os02g52210	RING/C3HC4/PHD zinc finger-like protein, putative, expressed
589	9630.m05143	1	LOC_Os02g52230	transport inhibitor response 1 protein, putative, expressed
590	9630.m05155	1	LOC_Os02g52340	MADS-box transcription factor 22, putative, expressed
591	9630.m05178	1	LOC_Os02g52510	DNA repair protein RAD54-like, putative
592	9630.m05192	1	LOC_Os02g52630	fucosyltransferase 7, putative, expressed
593	9630.m05196	1	LOC_Os02g52670	ethylene-responsive element binding protein 2, putative, expressed
594	9630.m05207	1	LOC_Os02g52780	bZIP transcription factor ABI5, putative, expressed
595	9630.m05208	1	LOC_Os02g52780	bZIP transcription factor ABI5, putative, expressed
596	9630.m05218	1	LOC_Os02g52870	RHC1A, putative
597	9630.m05229	1	LOC_Os02g52960	PHD-finger family protein, expressed
598	9630.m05243	1	LOC_Os02g53100	OsWRKY32 - Superfamily of rice TFs having WRKY and zinc finger domains, expressed
599	9630.m05248	1	LOC_Os02g53140	ubiquitin ligase protein COP1, putative, expressed
600	9630.m05303	1	LOC_Os02g53620	nuclear transcription factor Y subunit A-3, putative, expressed
601	9630.m05308	1	LOC_Os02g53670	TRFL6, putative, expressed
602	9630.m05309	1	LOC_Os02g53670	TRFL6, putative, expressed
603	9630.m05352	1	LOC_Os02g54050	transcriptional factor TINY, putative, expressed
604	9630.m05368	1	LOC_Os02g54160	ethylene response element binding protein, putative, expressed
605	9630.m05407	1	LOC_Os02g54520	myb-like DNA-binding domain containing protein, expressed
606	9630.m05440	1	LOC_Os02g54830	RING-H2 finger protein ATL2C, putative, expressed
607	9630.m05460	1	LOC_Os02g55000	zinc finger CCCH-type with G patch domain protein, putative, expressed
608	9630.m05489	1	LOC_Os02g55250	BHLH transcription factor, putative, expressed
609	9630.m05497	1	LOC_Os02g55320	two-component response regulator ARR18, putative, expressed
610	9630.m05503	1	LOC_Os02g55380	ethylene response factor 1, putative, expressed
611	9630.m05513	1	LOC_Os02g55480	protein binding protein, putative, expressed
612	9630.m05517	1	LOC_Os02g55520	zinc finger, C3HC4 type family protein, expressed
613	9630.m05569	1	LOC_Os02g56120	OsIAA9 - Auxin-responsive Aux/IAA gene family member, expressed
614	9630.m05571	1	LOC_Os02g56140	protein SPATULA, putative, expressed
615	9630.m05580	1	LOC_Os02g56250	GATA zinc finger family protein, expressed
616	9630.m05583	1	LOC_Os02g56280	protein binding protein, putative, expressed
617	9630.m05618	1	LOC_Os02g56600	NAC domain-containing protein 76, putative, expressed
618	9630.m05645	1	LOC_Os02g56840	phloem-specific lectin, putative, expressed
619	9630.m05694	1	LOC_Os02g57250	OsIAA10 - Auxin-responsive Aux/IAA gene family member, expressed
620	9630.m05695	1	LOC_Os02g57250	OsIAA10 - Auxin-responsive Aux/IAA gene family member, expressed
621	9630.m05698	1	LOC_Os02g57270	initiator binding protein, putative, expressed
622	9630.m05723	1	LOC_Os02g57460	RING-H2 finger protein ATL5G, putative, expressed
623	9630.m05731	1	LOC_Os02g57530	ethylene receptor, putative, expressed
624	9630.m05733	1	LOC_Os02g57550	conserved hypothetical protein
625	9630.m05746	1	LOC_Os02g57650	NAC domain-containing protein 78, putative, expressed
626	9630.m05809	1	LOC_Os02g58210	jmjC domain containing protein, expressed
627	9630.m05810	1	LOC_Os02g58210	jmjC domain containing protein, expressed
628	9630.m05826	1	LOC_Os02g58350	OsRR3 - Rice type-A response regulator, expressed
629	9630.m05835	1	LOC_Os02g58440	zinc finger C-x8-C-x5-C-x3-H type family protein, expressed
630	9630.m05845	1	LOC_Os02g58540	RING-H2 finger protein ATL2A, putative, expressed
631	9630.m05861	1	LOC_Os02g58670	bZIP transcription factor, putative, expressed
632	9631.m00021	1	LOC_Os03g01200	SNF2P, putative, expressed
633	9631.m00082	1	LOC_Os03g01790	transposon protein, putative, unclassified
634	9631.m00090	1	LOC_Os03g01870	NAC domain-containing protein 21/22, putative, expressed
635	9631.m00094	1	LOC_Os03g01890	rolled leaf1, putative, expressed
636	9631.m00123	1	LOC_Os03g02160	zinc finger C-x8-C-x5-C-x3-H type family protein, expressed
637	9631.m00132	1	LOC_Os03g02240	AT-GTL1, putative, expressed
638	9631.m00173	1	LOC_Os03g02650	expressed protein
639	9631.m00189	1	LOC_Os03g02800	ANAC086, putative, expressed
640	9631.m00201	1	LOC_Os03g02900	B3 DNA binding domain containing protein, expressed
641	9631.m00211	1	LOC_Os03g03000	DNA binding protein, putative, expressed
642	9631.m00221	1	LOC_Os03g03100	agamous-like MADS-box protein AGL14, putative, expressed
643	9631.m00222	1	LOC_Os03g03100	agamous-like MADS-box protein AGL14, putative, expressed
644	9631.m00265	1	LOC_Os03g03540	ANAC037, putative, expressed
645	9631.m00266	1	LOC_Os03g03550	DNA binding protein, putative, expressed
646	9631.m00287	1	LOC_Os03g03760	myb-like DNA-binding domain, SHAQKYF class family protein, expressed
647	9631.m00296	1	LOC_Os03g03850	GATA transcription factor 12, putative
648	9631.m00302	1	LOC_Os03g03900	nodule inception protein, putative, expressed
649	9631.m00320	1	LOC_Os03g04070	NAC domain-containing protein 68, putative, expressed
650	9631.m00344	1	LOC_Os03g04310	DNA binding protein, putative, expressed
651	9631.m00404	1	LOC_Os03g04890	protein binding protein, putative, expressed
652	9631.m00405	1	LOC_Os03g04900	MYB305, putative
653	9631.m00417	1	LOC_Os03g04980	inhibitor of growth protein 5, putative, expressed
654	9631.m00436	1	LOC_Os03g05160	GATA zinc finger family protein, expressed
655	9631.m00447	1	LOC_Os03g05270	RING finger and CHY zinc finger domain-containing protein 1, putative, expressed
656	9631.m00471	1	LOC_Os03g05480	zinc finger, C2H2 type family protein, expressed
657	9631.m00472	1	LOC_Os03g05490	conserved hypothetical protein
658	9631.m00480	1	LOC_Os03g05560	RING-H2 finger protein ATL5I, putative, expressed
659	9631.m00481	1	LOC_Os03g05570	RING-H2 finger protein ATL3F, putative, expressed
660	9631.m00483	1	LOC_Os03g05590	AP2 domain transcription factor RAP2.3, putative, expressed
661	9631.m00492	1	LOC_Os03g05690	zinc finger, C2H2 type family protein, expressed
662	9631.m00499	1	LOC_Os03g05760	transcription factor Dp-1, putative, expressed
663	9631.m00591	1	LOC_Os03g06630	heat shock factor protein 1, putative, expressed
664	9631.m00614	1	LOC_Os03g06850	B3 DNA binding domain containing protein, expressed
665	9631.m00643	1	LOC_Os03g07130	RING finger protein 13, putative, expressed
666	9631.m00666	1	LOC_Os03g07360	expressed protein
667	9631.m00676	1	LOC_Os03g07450	homeobox-leucine zipper protein HAT7, putative, expressed
668	9631.m00715	1	LOC_Os03g07790	protein binding protein, putative, expressed
669	9631.m00720	1	LOC_Os03g07830	dehydration-responsive element-binding protein 2F, putative
670	9631.m00725	1	LOC_Os03g07880	nuclear transcription factor Y subunit A-3, putative, expressed
671	9631.m00731	1	LOC_Os03g07940	AINTEGUMENTA-like protein, putative, expressed
672	9631.m00770	1	LOC_Os03g08310	ZIM motif family protein, expressed
673	9631.m00771	1	LOC_Os03g08320	pnFL-2, putative, expressed
674	9631.m00772	1	LOC_Os03g08330	ZIM motif family protein, expressed
675	9631.m00779	1	LOC_Os03g08370	transposon protein, putative, unclassified, expressed
676	9631.m00790	1	LOC_Os03g08460	transcription factor EREBP, putative, expressed
677	9631.m00791	1	LOC_Os03g08470	root abundant factor, putative, expressed
678	9631.m00792	1	LOC_Os03g08470	root abundant factor, putative, expressed
679	9631.m00794	1	LOC_Os03g08490	ethylene-responsive element binding protein 2, putative, expressed
680	9631.m00795	1	LOC_Os03g08500	ethylene-responsive element binding protein 2, putative, expressed
681	9631.m00809	1	LOC_Os03g08620	DNA binding protein, putative, expressed
682	9631.m00840	1	LOC_Os03g08920	RING-H2 finger protein ATL3B precursor, putative, expressed
683	9631.m00841	1	LOC_Os03g08930	helix-loop-helix-like protein, putative, expressed
684	9631.m00844	1	LOC_Os03g08960	homeodomain-leucine zipper transcription factor TaHDZipI-1, putative, expressed
685	9631.m00866	1	LOC_Os03g09170	DRE binding factor, putative, expressed
686	9631.m00919	1	LOC_Os03g10140	nucleic acid binding protein, putative, expressed
687	9631.m00929	1	LOC_Os03g10210	DNA binding protein, putative, expressed
688	9631.m00991	1	LOC_Os03g10770	DNA binding protein, putative
689	9631.m01003	1	LOC_Os03g10890	RING-H2 finger protein, putative, expressed
690	9631.m01052	1	LOC_Os03g11370	auxin response factor 23, putative, expressed
691	9631.m01078	1	LOC_Os03g11600	protein DROOPING LEAF, putative, expressed
692	9631.m01156	1	LOC_Os03g12350	two-component response regulator ARR1, putative, expressed
693	9631.m01157	1	LOC_Os03g12350	two-component response regulator ARR1, putative, expressed
694	9631.m01158	1	LOC_Os03g12350	two-component response regulator ARR1, putative, expressed
695	9631.m01160	1	LOC_Os03g12370	heat shock factor protein HSF8, putative, expressed
696	9631.m01161	1	LOC_Os03g12370	heat shock factor protein HSF8, putative, expressed
697	9631.m01162	1	LOC_Os03g12370	heat shock factor protein HSF8, putative, expressed
698	9631.m01174	1	LOC_Os03g12490	transposon protein, putative, unclassified
699	9631.m01202	1	LOC_Os03g12760	helix-loop-helix DNA-binding domain containing protein
700	9631.m01212	1	LOC_Os03g12860	homeobox-leucine zipper protein HAT22, putative, expressed
701	9631.m01223	1	LOC_Os03g12940	helix-loop-helix DNA-binding domain containing protein, expressed
702	9631.m01224	1	LOC_Os03g12950	protein AINTEGUMENTA, putative, expressed
703	9631.m01261	1	LOC_Os03g13310	MYB109, putative, expressed
704	9631.m01271	1	LOC_Os03g13400	zinc finger, C2H2 type family protein, expressed
705	9631.m01292	1	LOC_Os03g13600	zinc finger protein 7, putative, expressed
706	9631.m01293	1	LOC_Os03g13600	zinc finger protein 7, putative, expressed
707	9631.m01313	1	LOC_Os03g13790	TKI1, putative, expressed
708	9631.m01401	1	LOC_Os03g14600	transposon protein, putative, unclassified
709	9631.m01426	1	LOC_Os03g14850	DNA binding protein, putative, expressed
710	9631.m01441	1	LOC_Os03g15000	zinc finger, RING-type, putative, expressed
711	9631.m01490	1	LOC_Os03g15440	DNA binding protein, putative, expressed
712	9631.m01513	1	LOC_Os03g15660	AP2 domain containing protein, expressed
713	9631.m01515	1	LOC_Os03g15680	nodulation signaling pathway 2 protein, putative
714	9631.m01530	1	LOC_Os03g15790	nucleic acid binding protein, putative, expressed
715	9631.m01553	1	LOC_Os03g15990	conserved hypothetical protein
716	9631.m01607	1	LOC_Os03g16480	protein binding protein, putative, expressed
717	9631.m01616	1	LOC_Os03g16570	protein binding protein, putative, expressed
718	9631.m01646	1	LOC_Os03g16850	conserved hypothetical protein
719	9631.m01681	1	LOC_Os03g17130	helix-loop-helix DNA-binding domain containing protein, expressed
720	9631.m01683	1	LOC_Os03g17150	ZFP16-1, putative, expressed
721	9631.m01726	1	LOC_Os03g17570	two-component response regulator-like PRR73, putative, expressed
722	9631.m01804	1	LOC_Os03g18330	conserved hypothetical protein
723	9631.m01805	1	LOC_Os03g18340	6b-interacting protein 1, putative
724	9631.m01821	1	LOC_Os03g18480	DNA binding protein, putative, expressed
725	9631.m01871	1	LOC_Os03g18950	nucleic acid binding protein, putative
726	9631.m01878	1	LOC_Os03g19020	PHD-finger family protein, expressed
727	9631.m01888	1	LOC_Os03g19120	yellow seed1, putative
728	9631.m01895	1	LOC_Os03g19190	BRCA1 C Terminus domain containing protein, expressed
729	9631.m01944	1	LOC_Os03g19630	tuber-specific and sucrose-responsive element binding factor, putative
730	9631.m01972	1	LOC_Os03g19900	AP2 domain containing protein, expressed
731	9631.m01991	1	LOC_Os03g20090	MYB transcription factor, putative, expressed
732	9631.m02014	1	LOC_Os03g20310	transcription factor HBP-1b, putative, expressed
733	9631.m02041	1	LOC_Os03g20550	OsWRKY55 - Superfamily of rice TFs having WRKY and zinc finger domains, expressed
734	9631.m02051	1	LOC_Os03g20650	BZIP transcription factor AtbZIP12, putative, expressed
735	9631.m02065	1	LOC_Os03g20780	ETHYLENE-INSENSITIVE3-like 1 protein, putative, expressed
736	9631.m02066	1	LOC_Os03g20780	ETHYLENE-INSENSITIVE3-like 1 protein, putative, expressed
737	9631.m02067	1	LOC_Os03g20790	ETHYLENE-INSENSITIVE3-like 1 protein, putative, expressed
738	9631.m02077	1	LOC_Os03g20870	protein binding protein, putative, expressed
739	9631.m02078	1	LOC_Os03g20870	protein binding protein, putative, expressed
740	9631.m02081	1	LOC_Os03g20900	transfactor-like, putative, expressed
741	9631.m02097	1	LOC_Os03g21030	GRAB2 protein, putative, expressed
742	9631.m02100	1	LOC_Os03g21060	NAC domain transcription factor, putative, expressed
743	9631.m02108	1	LOC_Os03g21140	RNA binding protein, putative, expressed
744	9631.m02110	1	LOC_Os03g21160	nucleic acid binding protein, putative, expressed
745	9631.m02165	1	LOC_Os03g21660	transposon protein, putative, unclassified, expressed
746	9631.m02171	1	LOC_Os03g21710	WRKY DNA binding domain containing protein, expressed
747	9631.m02210	1	LOC_Os03g22080	RING-H2 finger protein ATL2G precursor, putative
748	9631.m02213	1	LOC_Os03g22110	RING-H2 finger protein ATL3B precursor, putative
749	9631.m02220	1	LOC_Os03g22170	ethylene-responsive factor-like protein 1, putative, expressed
750	9631.m02249	1	LOC_Os03g22540	jmjC domain containing protein, expressed
751	9631.m02251	1	LOC_Os03g22560	myb-like DNA-binding domain containing protein, expressed
752	9631.m02263	1	LOC_Os03g22680	RING finger and CHY zinc finger domain-containing protein 1, putative, expressed
753	9631.m02274	1	LOC_Os03g22770	CCT motif family protein, expressed
754	9631.m02277	1	LOC_Os03g22800	tubby protein, putative, expressed
755	9631.m02280	1	LOC_Os03g22830	RHC1A, putative, expressed
756	9631.m02289	1	LOC_Os03g22900	ATP binding protein, putative, expressed
757	9631.m02449	1	LOC_Os03g25080	F-box domain containing protein, expressed
758	9631.m02453	1	LOC_Os03g25120	AT-HSFB4, putative, expressed
759	9631.m02502	1	LOC_Os03g25550	myb-like DNA-binding domain containing protein
760	9631.m02566	1	LOC_Os03g26130	myb transcription factor MYB30, putative, expressed
761	9631.m02574	1	LOC_Os03g26210	amelogenin precursor like protein, putative, expressed
762	9631.m02575	1	LOC_Os03g26210	amelogenin precursor like protein, putative, expressed
763	9631.m02584	1	LOC_Os03g26300	zinc finger protein 364, putative
764	9631.m02591	1	LOC_Os03g26370	zinc finger, C3HC4 type family protein, expressed
765	9631.m02595	1	LOC_Os03g26420	zinc finger, C3HC4 type family protein
766	9631.m02670	1	LOC_Os03g27090	transcription factor MYB101, putative, expressed
767	9631.m02687	1	LOC_Os03g27250	transferase, transferring glycosyl groups, putative, expressed
768	9631.m02757	1	LOC_Os03g27900	ZIM motif family protein, expressed
769	9631.m02774	1	LOC_Os03g28040	zinc finger, C3HC4 type family protein, expressed
770	9631.m02778	1	LOC_Os03g28080	ring-H2 zinc finger protein, putative, expressed
771	9631.m02783	1	LOC_Os03g28130	F-box protein, putative, expressed
772	9631.m02816	1	LOC_Os03g28940	pnFL-2, putative, expressed
773	9631.m02817	1	LOC_Os03g28940	pnFL-2, putative, expressed
774	9631.m02874	1	LOC_Os03g29480	nodulation signaling pathway 1 protein, putative, expressed
775	9631.m02902	1	LOC_Os03g29760	nuclear transcription factor Y subunit A-8, putative, expressed
776	9631.m02903	1	LOC_Os03g29760	nuclear transcription factor Y subunit A-8, putative, expressed
777	9631.m02904	1	LOC_Os03g29760	nuclear transcription factor Y subunit A-8, putative, expressed
778	9631.m02928	1	LOC_Os03g29970	nuclear transcription factor Y subunit B-3, putative, expressed
779	9631.m03068	1	LOC_Os03g31230	DNA binding protein, putative, expressed
780	9631.m03069	1	LOC_Os03g31240	zinc finger, C2H2 type family protein, expressed
781	9631.m03136	1	LOC_Os03g31880	SHR, putative, expressed
782	9631.m03152	1	LOC_Os03g32220	zinc-finger protein 1, putative, expressed
783	9631.m03153	1	LOC_Os03g32230	zinc-finger protein 1, putative, expressed
784	9631.m03612	1	LOC_Os03g37670	DNA binding protein, putative
785	9631.m03664	1	LOC_Os03g38210	myb-like DNA-binding domain containing protein, expressed
786	9631.m03732	1	LOC_Os03g38870	dof domain, zinc finger family protein, expressed
787	9631.m03752	1	LOC_Os03g39050	no apical meristem protein
788	9631.m03755	1	LOC_Os03g39100	no apical meristem protein
789	9631.m03856	1	LOC_Os03g40080	GRAS family transcription factor containing protein, expressed
790	9631.m03863	1	LOC_Os03g40160	transposon protein, putative, unclassified
791	9631.m03864	1	LOC_Os03g40170	protein binding protein, putative, expressed
792	9631.m03915	1	LOC_Os03g40710	zinc finger, C2H2 type family protein
793	9631.m03979	1	LOC_Os03g41390	zinc-finger protein 1, putative, expressed
794	9631.m04019	1	LOC_Os03g41800	transposon protein, putative, unclassified
795	9631.m04050	1	LOC_Os03g42100	DNA binding protein, putative
796	9631.m04060	1	LOC_Os03g42200	dof domain, zinc finger family protein, expressed
797	9631.m04063	1	LOC_Os03g42230	B3 DNA binding domain containing protein, expressed
798	9631.m04064	1	LOC_Os03g42240	B3 DNA binding domain containing protein, expressed
799	9631.m04066	1	LOC_Os03g42250	B3 DNA binding domain containing protein
800	9631.m04069	1	LOC_Os03g42280	B3 DNA binding domain containing protein, expressed
801	9631.m04070	1	LOC_Os03g42290	B3 DNA binding domain containing protein, expressed
802	9631.m04078	1	LOC_Os03g42370	B3 DNA binding domain containing protein
803	9631.m04082	1	LOC_Os03g42410	B3 DNA binding domain containing protein
804	9631.m04083	1	LOC_Os03g42430	B3 DNA binding domain containing protein, expressed
805	9631.m04103	1	LOC_Os03g42630	GRAB2 protein, putative, expressed
806	9631.m04181	1	LOC_Os03g43400	OsIAA11 - Auxin-responsive Aux/IAA gene family member, expressed
807	9631.m04182	1	LOC_Os03g43410	OsIAA12 - Auxin-responsive Aux/IAA gene family member, expressed
808	9631.m04225	1	LOC_Os03g43800	always early protein 3, putative, expressed
809	9631.m04226	1	LOC_Os03g43810	PIL5, putative, expressed
810	9631.m04300	1	LOC_Os03g44540	nuclear transcription factor Y subunit A-10, putative, expressed
811	9631.m04322	1	LOC_Os03g44710	axial regulator YABBY2, putative, expressed
812	9631.m04333	1	LOC_Os03g44810	expressed protein
813	9631.m04385	1	LOC_Os03g45300	transposon protein, putative, unclassified, expressed
814	9631.m04400	1	LOC_Os03g45450	OsWRKY60 - Superfamily of rice TFs having WRKY and zinc finger domains, expressed
815	9631.m04552	1	LOC_Os03g46860	DNA binding protein, putative, expressed
816	9631.m04586	1	LOC_Os03g47200	ocs element-binding factor 1, putative
817	9631.m04615	1	LOC_Os03g47500	RING finger protein 5, putative, expressed
818	9631.m04616	1	LOC_Os03g47500	RING finger protein 5, putative, expressed
819	9631.m04668	1	LOC_Os03g47970	GATA transcription factor 25, putative, expressed
820	9631.m04715	1	LOC_Os03g48450	DELLA protein RGL1, putative, expressed
821	9631.m04770	1	LOC_Os03g48970	nuclear transcription factor Y subunit A-1, putative, expressed
822	9631.m04771	1	LOC_Os03g48970	nuclear transcription factor Y subunit A-1, putative, expressed
823	9631.m04772	1	LOC_Os03g48970	nuclear transcription factor Y subunit A-1, putative, expressed
824	9631.m04793	1	LOC_Os03g49170	nucleic acid binding protein, putative, expressed
825	9631.m04867	1	LOC_Os03g49880	teosinte branched1 protein, putative, expressed
826	9631.m04878	1	LOC_Os03g49990	DELLA protein SLR1, putative, expressed
827	9631.m04913	1	LOC_Os03g50310	CCT motif family protein, expressed
828	9631.m04962	1	LOC_Os03g50780	PHD-finger family protein, expressed
829	9631.m04970	1	LOC_Os03g50860	histidine kinase, putative, expressed
830	9631.m04976	1	LOC_Os03g50920	ZF-HD protein dimerisation region containing protein, expressed
831	9631.m05040	1	LOC_Os03g51580	symbiotic ammonium transporter, putative, expressed
832	9631.m05051	1	LOC_Os03g51690	homeobox protein OSH1, putative, expressed
833	9631.m05053	1	LOC_Os03g51710	KNOX1 domain containing protein, expressed
834	9631.m05074	1	LOC_Os03g51910	BHLH transcription factor, putative, expressed
835	9631.m05131	1	LOC_Os03g52450	GATA transcription factor 25, putative, expressed
836	9631.m05195	1	LOC_Os03g53020	helix-loop-helix DNA-binding domain containing protein, expressed
837	9631.m05198	1	LOC_Os03g53050	WRKY transcription factor 21, putative, expressed
838	9631.m05201	1	LOC_Os03g53080	protein binding protein, putative, expressed
839	9631.m05203	1	LOC_Os03g53100	two-component response regulator ARR22, putative, expressed
840	9631.m05209	1	LOC_Os03g53150	OsIAA13 - Auxin-responsive Aux/IAA gene family member, expressed
841	9631.m05210	1	LOC_Os03g53150	OsIAA13 - Auxin-responsive Aux/IAA gene family member, expressed
842	9631.m05228	1	LOC_Os03g53340	heat shock factor protein HSF8, putative, expressed
843	9631.m05229	1	LOC_Os03g53340	heat shock factor protein HSF8, putative, expressed
844	9631.m05230	1	LOC_Os03g53340	heat shock factor protein HSF8, putative, expressed
845	9631.m05261	1	LOC_Os03g53630	DNA binding protein, putative, expressed
846	9631.m05270	1	LOC_Os03g53700	inhibitor of growth protein 4, putative, expressed
847	9631.m05300	1	LOC_Os03g53960	transcriptional adaptor, putative, expressed
848	9631.m05320	1	LOC_Os03g54160	MADS-box transcription factor 14, putative, expressed
849	9631.m05321	1	LOC_Os03g54170	MADS-box transcription factor 34, putative, expressed
850	9631.m05367	1	LOC_Os03g55080	OsWRKY3 - Superfamily of rice TFs having WRKY and zinc finger domains, expressed
851	9631.m05383	1	LOC_Os03g55220	helix-loop-helix DNA-binding, putative, expressed
852	9631.m05417	1	LOC_Os03g55540	zinc-finger protein 1, putative, expressed
853	9631.m05418	1	LOC_Os03g55550	helix-loop-helix DNA-binding domain containing protein
854	9631.m05422	1	LOC_Os03g55590	DNA binding protein, putative, expressed
855	9631.m05443	1	LOC_Os03g55760	myb-like DNA-binding domain, SHAQKYF class family protein, expressed
856	9631.m05471	1	LOC_Os03g56010	ocs element-binding factor 1, putative
857	9631.m05476	1	LOC_Os03g56050	ANT-like protein, putative, expressed
858	9631.m05480	1	LOC_Os03g56090	DNA binding protein, putative, expressed
859	9631.m05482	1	LOC_Os03g56110	homeobox protein rough sheath 1, putative, expressed
860	9631.m05483	1	LOC_Os03g56110	homeobox protein rough sheath 1, putative, expressed
861	9631.m05486	1	LOC_Os03g56140	homeobox protein rough sheath 1, putative, expressed
862	9631.m05530	1	LOC_Os03g56510	F-box domain containing protein
863	9631.m05538	1	LOC_Os03g56580	NAC domain-containing protein 42, putative, expressed
864	9631.m05544	1	LOC_Os03g56630	transposon protein, putative, unclassified, expressed
865	9631.m05586	1	LOC_Os03g56950	phytochrome-interacting factor 4, putative, expressed
866	9631.m05587	1	LOC_Os03g56950	phytochrome-interacting factor 4, putative, expressed
867	9631.m05588	1	LOC_Os03g56950	phytochrome-interacting factor 4, putative, expressed
868	9631.m05612	1	LOC_Os03g57190	TCP family transcription factor containing protein, expressed
869	9631.m05617	1	LOC_Os03g57240	expressed protein
870	9631.m05636	1	LOC_Os03g57410	RING-H2 finger protein ATL5D, putative, expressed
871	9631.m05645	1	LOC_Os03g57500	CIC7E11, putative, expressed
872	9631.m05716	1	LOC_Os03g58160	heat shock factor protein HSF30, putative, expressed
873	9631.m05725	1	LOC_Os03g58250	regulatory protein opaque-2, putative, expressed
874	9631.m05734	1	LOC_Os03g58330	BHLH transcription factor, putative, expressed
875	9631.m05736	1	LOC_Os03g58350	OsIAA14 - Auxin-responsive Aux/IAA gene family member, expressed
876	9631.m05743	1	LOC_Os03g58420	OsWRKY6 - Superfamily of rice TFs having WRKY and zinc finger domains
877	9631.m05756	1	LOC_Os03g58530	DNA binding protein, putative, expressed
878	9631.m05788	1	LOC_Os03g58830	protein SPATULA, putative, expressed
879	9631.m05854	1	LOC_Os03g59460	DNA-binding protein EMBP-1, putative
880	9631.m05874	1	LOC_Os03g59670	DNA binding protein, putative, expressed
881	9631.m05880	1	LOC_Os03g59730	no apical meristem protein
882	9631.m05884	1	LOC_Os03g59760	RING finger protein 126, putative, expressed
883	9631.m05915	1	LOC_Os03g60080	NAC domain-containing protein 67, putative, expressed
884	9631.m05919	1	LOC_Os03g60120	DNA binding protein, putative, expressed
885	9631.m05946	1	LOC_Os03g60390	PHD finger protein, putative, expressed
886	9631.m05962	1	LOC_Os03g60540	zinc finger, C2H2 type family protein
887	9631.m05965	1	LOC_Os03g60560	ZFP16-2, putative, expressed
888	9631.m05966	1	LOC_Os03g60570	zinc finger DNA-binding protein, putative, expressed
889	9631.m06023	1	LOC_Os03g61110	RNA-binding motif protein, X-linked 2, putative, expressed
890	9631.m06073	1	LOC_Os03g61570	expressed protein
891	9631.m06082	1	LOC_Os03g61640	expressed protein
892	9631.m06096	1	LOC_Os03g61760	squamosa promoter-binding-like protein 12, putative, expressed
893	9631.m06132	1	LOC_Os03g62100	DNA binding protein, putative
894	9631.m06146	1	LOC_Os03g62230	zinc finger protein, putative, expressed
895	9631.m06148	1	LOC_Os03g62250	protein binding protein, putative, expressed
896	9631.m06170	1	LOC_Os03g62470	ATNAC3, putative
897	9631.m06288	1	LOC_Os03g63530	histone-like transcription factor and archaeal histone family protein, expressed
898	9631.m06312	1	LOC_Os03g63750	heat shock factor protein HSF8, putative, expressed
899	9631.m06322	1	LOC_Os03g63810	WRKY transcription factor 14, putative, expressed
900	9631.m06332	1	LOC_Os03g63890	DNA binding protein, putative
901	9631.m06373	1	LOC_Os03g64260	ethylene responsive element binding protein, putative, expressed
902	9631.m06404	1	LOC_Os03g60430	floral homeotic protein, putative, expressed
903	9632.m00017	1	LOC_Os04g01160	protein binding protein, putative, expressed
904	9632.m00048	1	LOC_Os04g01480	nucleic acid binding protein, putative, expressed
905	9632.m00049	1	LOC_Os04g01490	protein binding protein, putative, expressed
906	9632.m00050	1	LOC_Os04g01490	protein binding protein, putative, expressed
907	9632.m00051	1	LOC_Os04g01490	protein binding protein, putative, expressed
908	9632.m00101	1	LOC_Os04g01970	SWI/SNF-related matrix-associated actin-dependent regulator of chromatin subfamily C member, putative, expressed
909	9632.m00119	1	LOC_Os04g02140	E2F-related protein, putative, expressed
910	9632.m00155	1	LOC_Os04g02500	retrotransposon protein, putative, Ty3-gypsy subclass, expressed
911	9632.m00156	1	LOC_Os04g02510	nucleic acid binding protein, putative, expressed
912	9632.m00179	1	LOC_Os04g02730	FAD binding protein, putative, expressed
913	9632.m00719	1	LOC_Os04g08060	zinc finger, C2H2 type family protein, expressed
914	9632.m00743	1	LOC_Os04g08290	zinc finger, C2H2 type family protein
915	9632.m00762	1	LOC_Os04g08460	F-box domain containing protein, expressed
916	9632.m00777	1	LOC_Os04g08600	zinc finger, C2H2 type family protein
917	9632.m00792	1	LOC_Os04g08740	ethylene receptor, putative, expressed
918	9632.m00941	1	LOC_Os04g10680	protein binding protein, putative, expressed
919	9632.m01057	1	LOC_Os04g11830	TCP-domain protein, putative, expressed
920	9632.m01223	1	LOC_Os04g13480	sensor protein LuxQ, putative, expressed
921	9632.m01528	1	LOC_Os04g16970	zinc finger, C3HC4 type family protein, expressed
922	9632.m02023	1	LOC_Os04g21950	OsWRKY51 - Superfamily of rice TFs having WRKY and zinc finger domains, expressed
923	9632.m02038	1	LOC_Os04g22100	BED zinc finger family protein, expressed
924	9632.m02052	1	LOC_Os04g22240	E2F-related protein, putative, expressed
925	9632.m02176	1	LOC_Os04g23440	helix-loop-helix DNA-binding domain containing protein
926	9632.m02187	1	LOC_Os04g23550	DNA binding like, putative, expressed
927	9632.m02224	1	LOC_Os04g23910	MADS-box transcription factor 25, putative, expressed
928	9632.m02427	1	LOC_Os04g25870	SRF-type transcription factor family protein
929	9632.m02582	1	LOC_Os04g27410	syringolide-induced protein 1-3-1A, putative
930	9632.m02638	1	LOC_Os04g27960	B3 DNA binding domain containing protein
931	9632.m02641	1	LOC_Os04g27990	B3 DNA binding domain containing protein
932	9632.m02642	1	LOC_Os04g28000	B3 DNA binding domain containing protein
933	9632.m02650	1	LOC_Os04g28090	cell division cycle 5-like protein, putative, expressed
934	9632.m02653	1	LOC_Os04g28120	response regulator receiver domain containing protein, expressed
935	9632.m02654	1	LOC_Os04g28130	myb-like DNA-binding domain, SHAQKYF class family protein, expressed
936	9632.m02657	1	LOC_Os04g28160	response regulator receiver domain containing protein, expressed
937	9632.m02669	1	LOC_Os04g28280	BHLH transcription factor, putative, expressed
938	9632.m02929	1	LOC_Os04g30870	transposon protein, putative, unclassified
939	9632.m02931	1	LOC_Os04g30890	gonidia forming protein GlsA, putative, expressed
940	9632.m02976	1	LOC_Os04g31290	helix-loop-helix DNA-binding domain containing protein
941	9632.m03001	1	LOC_Os04g31540	F-box domain containing protein
942	9632.m03008	1	LOC_Os04g31610	MYND finger family protein, expressed
943	9632.m03083	1	LOC_Os04g32340	RNA recognition motif family protein, expressed
944	9632.m03098	1	LOC_Os04g32480	ZIM motif family protein, expressed
945	9632.m03111	1	LOC_Os04g32590	expressed protein
946	9632.m03114	1	LOC_Os04g32620	DNA binding protein, putative, expressed
947	9632.m03131	1	LOC_Os04g32790	AP2 domain containing protein, expressed
948	9632.m03186	1	LOC_Os04g33300	uridylate kinase, putative, expressed
949	9632.m03199	1	LOC_Os04g33420	DNA-binding protein S1FA1, putative, expressed
950	9632.m03201	1	LOC_Os04g33440	DNA-binding protein S1FA2, putative, expressed
951	9632.m03202	1	LOC_Os04g33440	DNA-binding protein S1FA2, putative, expressed
952	9632.m03203	1	LOC_Os04g33440	DNA-binding protein S1FA2, putative, expressed
953	9632.m03204	1	LOC_Os04g33440	DNA-binding protein S1FA2, putative, expressed
954	9632.m03258	1	LOC_Os04g33950	transcription factor E2F3, putative, expressed
955	9632.m03287	1	LOC_Os04g34230	zinc finger, C3HC4 type family protein, expressed
956	9632.m03366	1	LOC_Os04g35010	DNA binding protein, putative, expressed
957	9632.m03390	1	LOC_Os04g35250	protein MONOCULM 1, putative
958	9632.m03410	1	LOC_Os04g35430	PHD-finger family protein, expressed
959	9632.m03417	1	LOC_Os04g35500	ZF-HD homeobox protein, putative, expressed
960	9632.m03435	1	LOC_Os04g35660	NAC domain-containing protein 18, putative, expressed
961	9632.m03478	1	LOC_Os04g36070	OsRR1 - Rice type-A response regulator, expressed
962	9632.m03487	1	LOC_Os04g36640	dehydration-responsive element-binding protein 1D, putative
963	9632.m03488	1	LOC_Os04g36650	zinc finger protein, putative, expressed
964	9632.m03496	1	LOC_Os04g36730	PHD finger protein, putative, expressed
965	9632.m03502	1	LOC_Os04g36790	6b-interacting protein 1, putative, expressed
966	9632.m03550	1	LOC_Os04g37730	RING-H2 finger protein ATL3B precursor, putative, expressed
967	9632.m03551	1	LOC_Os04g37740	RING-H2 finger protein ATL5G, putative, expressed
968	9632.m03623	1	LOC_Os04g38400	ETHYLENE-INSENSITIVE3-like 4 protein, putative, expressed
969	9632.m03656	1	LOC_Os04g38720	NAC domain protein NAC5, putative, expressed
970	9632.m03658	1	LOC_Os04g38740	DNA binding protein, putative, expressed
971	9632.m03661	1	LOC_Os04g38770	MADS-box transcription factor 27, putative, expressed
972	9632.m03692	1	LOC_Os04g39050	expressed protein
973	9632.m03694	1	LOC_Os04g39070	F-box domain containing protein
974	9632.m03741	1	LOC_Os04g39470	expressed protein
975	9632.m03746	1	LOC_Os04g39520	zinc finger, C2H2 type family protein
976	9632.m03751	1	LOC_Os04g39570	OsWRKY35v1 - Superfamily of rice TFs having WRKY and zinc finger domains, expressed
977	9632.m03752	1	LOC_Os04g39570	OsWRKY35v1 - Superfamily of rice TFs having WRKY and zinc finger domains, expressed
978	9632.m03762	1	LOC_Os04g39660	F-box domain containing protein, expressed
979	9632.m03804	1	LOC_Os04g40060	transposon protein, putative, unclassified, expressed
980	9632.m03811	1	LOC_Os04g40130	rf1 protein, mitochondrial precursor, putative, expressed
981	9632.m03831	1	LOC_Os04g40330	F-box domain containing protein, expressed
982	9632.m03835	1	LOC_Os04g40370	F-box domain containing protein, expressed
983	9632.m03840	1	LOC_Os04g40420	ATSWI3A, putative, expressed
984	9632.m03860	1	LOC_Os04g40630	protein binding protein, putative, expressed
985	9632.m03892	1	LOC_Os04g40930	DNA-binding protein, putative, expressed
986	9632.m03906	1	LOC_Os04g41050	zinc finger, C3HC4 type family protein
987	9632.m03907	1	LOC_Os04g41060	zinc finger C-x8-C-x5-C-x3-H type family protein
988	9632.m03908	1	LOC_Os04g41070	zinc finger, C3HC4 type family protein
989	9632.m03909	1	LOC_Os04g41080	zinc finger, C3HC4 type family protein
990	9632.m03961	1	LOC_Os04g41560	salt tolerance-like protein, putative, expressed
991	9632.m03962	1	LOC_Os04g41560	salt tolerance-like protein, putative, expressed
992	9632.m03987	1	LOC_Os04g41820	transcription factor RF2a, putative
993	9632.m03988	1	LOC_Os04g41830	myb-like DNA-binding domain containing protein, expressed
994	9632.m04007	1	LOC_Os04g42020	CONSTANS-like protein, putative, expressed
995	9632.m04068	1	LOC_Os04g42570	AP2 domain containing protein, expressed
996	9632.m04110	1	LOC_Os04g42950	DNA binding protein, putative, expressed
997	9632.m04113	1	LOC_Os04g42980	protein binding protein, putative, expressed
998	9632.m04140	1	LOC_Os04g43220	zinc finger, C3HC4 type family protein, expressed
999	9632.m04141	1	LOC_Os04g43220	zinc finger, C3HC4 type family protein, expressed
1000	9632.m04149	1	LOC_Os04g43300	ATBRCA1, putative, expressed
1001	9632.m04176	1	LOC_Os04g43560	NAC domain-containing protein 21/22, putative, expressed
1002	9632.m04188	1	LOC_Os04g43680	myb-related protein Myb4, putative, expressed
1003	9632.m04211	1	LOC_Os04g43910	auxin response factor 16, putative, expressed
1004	9632.m04249	1	LOC_Os04g44280	OsRR5 - Rice type-A response regulator, expressed
1005	9632.m04265	1	LOC_Os04g44440	TCP-domain protein, putative, expressed
1006	9632.m04291	1	LOC_Os04g44670	AP2 domain containing protein, expressed
1007	9632.m04307	1	LOC_Os04g44820	ring domain containing protein, putative, expressed
1008	9632.m04326	1	LOC_Os04g45020	transcription factor LAF1, putative, expressed
1009	9632.m04331	1	LOC_Os04g45060	MYB14, putative
1010	9632.m04359	1	LOC_Os04g45330	yabby14 protein, putative, expressed
1011	9632.m04360	1	LOC_Os04g45340	expressed protein
1012	9632.m04391	1	LOC_Os04g45650	expressed protein
1013	9632.m04395	1	LOC_Os04g45690	salt tolerance-like protein, putative, expressed
1014	9632.m04401	1	LOC_Os04g45750	expressed protein
1015	9632.m04407	1	LOC_Os04g45810	homeodomain-leucine zipper transcription factor TaHDZipI-1, putative, expressed
1016	9632.m04430	1	LOC_Os04g46020	GATA transcription factor 29, putative, expressed
1017	9632.m04431	1	LOC_Os04g46020	GATA transcription factor 29, putative, expressed
1018	9632.m04451	1	LOC_Os04g46220	ethylene-responsive transcription factor 2, putative, expressed
1019	9632.m04453	1	LOC_Os04g46240	ethylene response factor 5, putative, expressed
1020	9632.m04455	1	LOC_Os04g46250	AP2 domain containing protein, expressed
1021	9632.m04465	1	LOC_Os04g46350	homeobox-leucine zipper protein ATHB-4, putative, expressed
1022	9632.m04469	1	LOC_Os04g46390	dnaJ protein, putative, expressed
1023	9632.m04470	1	LOC_Os04g46400	dehydration-responsive element-binding protein 1B, putative, expressed
1024	9632.m04471	1	LOC_Os04g46410	dehydration-responsive element-binding protein 1B, putative, expressed
1025	9632.m04474	1	LOC_Os04g46440	dehydration-responsive element-binding protein 1C, putative, expressed
1026	9632.m04475	1	LOC_Os04g46450	zinc finger, C3HC4 type family protein, expressed
1027	9632.m04490	1	LOC_Os04g46580	SBP domain containing protein, expressed
1028	9632.m04498	1	LOC_Os04g46670	cys2/His2 zinc-finger transcription factor, putative, expressed
1029	9632.m04499	1	LOC_Os04g46680	cys2/His2 zinc-finger transcription factor, putative, expressed
1030	9632.m04500	1	LOC_Os04g46690	transposon protein, putative, unclassified
1031	9632.m04519	1	LOC_Os04g46860	scarecrow-like 6, putative, expressed
1032	9632.m04539	1	LOC_Os04g47040	anthocyanin regulatory Lc protein, putative, expressed
1033	9632.m04543	1	LOC_Os04g47080	anthocyanin regulatory Lc protein, putative, expressed
1034	9632.m04602	1	LOC_Os04g47640	RWP-RK domain containing protein, expressed
1035	9632.m04608	1	LOC_Os04g47690	HMG1/2-like protein, putative, expressed
1036	9632.m04609	1	LOC_Os04g47690	HMG1/2-like protein, putative, expressed
1037	9632.m04623	1	LOC_Os04g47830	ATP binding protein, putative, expressed
1038	9632.m04626	1	LOC_Os04g47860	translation initiation factor IF-2, putative, expressed
1039	9632.m04627	1	LOC_Os04g47860	translation initiation factor IF-2, putative, expressed
1040	9632.m04628	1	LOC_Os04g47860	translation initiation factor IF-2, putative, expressed
1041	9632.m04629	1	LOC_Os04g47860	translation initiation factor IF-2, putative, expressed
1042	9632.m04632	1	LOC_Os04g47890	myb-like DNA-binding domain, SHAQKYF class family protein, expressed
1043	9632.m04642	1	LOC_Os04g47990	dof zinc finger protein, putative, expressed
1044	9632.m04643	1	LOC_Os04g47990	dof zinc finger protein, putative, expressed
1045	9632.m04649	1	LOC_Os04g48030	heat shock factor protein 4, putative, expressed
1046	9632.m04651	1	LOC_Os04g48050	protein binding protein, putative, expressed
1047	9632.m04653	1	LOC_Os04g48070	homeobox protein OCL1, putative, expressed
1048	9632.m04654	1	LOC_Os04g48070	homeobox protein OCL1, putative, expressed
1049	9632.m04655	1	LOC_Os04g48070	homeobox protein OCL1, putative, expressed
1050	9632.m04675	1	LOC_Os04g48260	zinc finger, C3HC4 type family protein, expressed
1051	9632.m04681	1	LOC_Os04g48310	RING-H2 finger protein ATL2M, putative, expressed
1052	9632.m04685	1	LOC_Os04g48350	dehydration-responsive element-binding protein 1D, putative, expressed
1053	9632.m04729	1	LOC_Os04g48780	transposon protein, putative, unclassified
1054	9632.m04754	1	LOC_Os04g49000	RING zinc finger protein-like, putative, expressed
1055	9632.m04765	1	LOC_Os04g49110	chitin-inducible gibberellin-responsive protein 2, putative, expressed
1056	9632.m04769	1	LOC_Os04g49150	MADS-box transcription factor 17, putative, expressed
1057	9632.m04770	1	LOC_Os04g49160	RING-H2 finger protein ATL2L, putative, expressed
1058	9632.m04771	1	LOC_Os04g49170	zinc finger, C3HC4 type family protein
1059	9632.m04777	1	LOC_Os04g49230	RAV transcription factor, putative, expressed
1060	9632.m04792	1	LOC_Os04g49380	transposon protein, putative, unclassified
1061	9632.m04799	1	LOC_Os04g49450	expressed protein
1062	9632.m04809	1	LOC_Os04g49550	RING-H2 finger protein ATL2A, putative, expressed
1063	9632.m04826	1	LOC_Os04g49700	RING-H2 finger protein ATL3J, putative, expressed
1064	9632.m04863	1	LOC_Os04g50060	DELLA protein RGL3, putative, expressed
1065	9632.m04864	1	LOC_Os04g50070	zinc finger, C2H2 type family protein
1066	9632.m04866	1	LOC_Os04g50090	DNA binding protein, putative
1067	9632.m04867	1	LOC_Os04g50100	RING-H2 finger protein ATL5G, putative, expressed
1068	9632.m04914	1	LOC_Os04g50920	WRKY DNA binding domain containing protein, expressed
1069	9632.m04935	1	LOC_Os04g51130	calcium-dependent protein kinase substrate protein, putative, expressed
1070	9632.m04956	1	LOC_Os04g51320	transcription factor GT-3b, putative, expressed
1071	9632.m04965	1	LOC_Os04g51400	zinc finger, C3HC4 type family protein, expressed
1072	9632.m04966	1	LOC_Os04g51400	zinc finger, C3HC4 type family protein, expressed
1073	9632.m04983	1	LOC_Os04g51560	OsWRKY68 - Superfamily of rice TFs having WRKY and zinc finger domains, expressed
1074	9632.m05032	1	LOC_Os04g52020	EMB1135, putative, expressed
1075	9632.m05041	1	LOC_Os04g52090	ethylene-responsive transcription factor 4, putative, expressed
1076	9632.m05092	1	LOC_Os04g52560	transposon protein, putative, unclassified, expressed
1077	9632.m05119	1	LOC_Os04g52810	no apical meristem protein, expressed
1078	9632.m05217	1	LOC_Os04g53720	ATP binding protein, putative, expressed
1079	9632.m05337	1	LOC_Os04g54900	DNA binding protein, putative
1080	9632.m05399	1	LOC_Os04g55480	BRCA1-associated protein, putative, expressed
1081	9632.m05400	1	LOC_Os04g55480	BRCA1-associated protein, putative, expressed
1082	9632.m05403	1	LOC_Os04g55510	zinc finger, C3HC4 type family protein, expressed
1083	9632.m05404	1	LOC_Os04g55520	dehydration responsive element binding protein, putative, expressed
1084	9632.m05408	1	LOC_Os04g55560	AP2 domain containing protein, expressed
1085	9632.m05444	1	LOC_Os04g55920	ZIM motif family protein, expressed
1086	9632.m05445	1	LOC_Os04g55920	ZIM motif family protein, expressed
1087	9632.m05450	1	LOC_Os04g55970	DNA binding protein, putative, expressed
1088	9632.m05470	1	LOC_Os04g56150	ethylene-responsive transcription factor 4, putative
1089	9632.m05472	1	LOC_Os04g56170	LIGULELESS1 protein, putative, expressed
1090	9632.m05533	1	LOC_Os04g56750	zinc finger C-x8-C-x5-C-x3-H type family protein, expressed
1091	9632.m05543	1	LOC_Os04g56850	auxin response factor family protein, expressed
1092	9632.m05544	1	LOC_Os04g56850	auxin response factor family protein, expressed
1093	9632.m05559	1	LOC_Os04g56990	transfactor, putative, expressed
1094	9632.m05561	1	LOC_Os04g57010	zinc finger C-x8-C-x5-C-x3-H type family protein, expressed
1095	9632.m05596	1	LOC_Os04g57340	ethylene-responsive transcription factor 3, putative, expressed
1096	9632.m05624	1	LOC_Os04g57600	zinc finger C-x8-C-x5-C-x3-H type family protein, expressed
1097	9632.m05625	1	LOC_Os04g57610	auxin response factor 8, putative, expressed
1098	9632.m05638	1	LOC_Os04g57720	OsRR6 - Rice type-A response regulator, expressed
1099	9632.m05664	1	LOC_Os04g58000	B3 DNA binding domain containing protein, expressed
1100	9632.m05667	1	LOC_Os04g58020	DNA binding protein, putative, expressed
1101	9632.m05684	1	LOC_Os04g58190	expressed protein
1102	9632.m05685	1	LOC_Os04g58190	expressed protein
1103	9632.m05686	1	LOC_Os04g58190	expressed protein
1104	9632.m05735	1	LOC_Os04g58680	nuclear transcription factor Y subunit C-9, putative, expressed
1105	9632.m05782	1	LOC_Os04g59130	tubby-like protein, putative, expressed
1106	9632.m05806	1	LOC_Os04g59380	nucleic acid binding protein, putative, expressed
1107	9632.m05811	1	LOC_Os04g59430	B3 DNA binding domain containing protein, expressed
1108	9632.m05815	1	LOC_Os04g59470	NAC domain-containing protein 76, putative, expressed
1109	9632.m05818	1	LOC_Os04g59510	DNA binding protein, putative, expressed
1110	9632.m05825	1	LOC_Os04g59580	protein binding protein, putative, expressed
1111	9632.m05831	1	LOC_Os04g59620	TATA-binding protein-associated factor MOT1, putative, expressed
1112	9632.m05834	1	LOC_Os04g35800	zinc finger C-x8-C-x5-C-x3-H type family protein, expressed
1113	9633.m00026	1	LOC_Os05g01230	DNA binding protein, putative, expressed
1114	9633.m00065	1	LOC_Os05g01550	nucleic acid binding protein, putative, expressed
1115	9633.m00107	1	LOC_Os05g01940	zinc finger, RING-type, putative, expressed
1116	9633.m00131	1	LOC_Os05g02150	expressed protein
1117	9633.m00219	1	LOC_Os05g03020	transcription factor IIIA, putative, expressed
1118	9633.m00267	1	LOC_Os05g03430	sumoylation ligase E3, putative, expressed
1119	9633.m00268	1	LOC_Os05g03430	sumoylation ligase E3, putative, expressed
1120	9633.m00280	1	LOC_Os05g03550	myb-like DNA-binding domain containing protein, expressed
1121	9633.m00302	1	LOC_Os05g03760	zinc finger transcription factor-like protein, putative, expressed
1122	9633.m00306	1	LOC_Os05g03800	transposon protein, putative, unclassified
1123	9633.m00311	1	LOC_Os05g03860	ocs element-binding factor 1, putative, expressed
1124	9633.m00316	1	LOC_Os05g03900	WRKY transcription factor 35, putative, expressed
1125	9633.m00317	1	LOC_Os05g03900	WRKY transcription factor 35, putative, expressed
1126	9633.m00347	1	LOC_Os05g04210	cpm5, putative, expressed
1127	9633.m00414	1	LOC_Os05g04820	MYB2, putative, expressed
1128	9633.m00496	1	LOC_Os05g05780	chromatin remodelling complex ATPase chain, putative, expressed
1129	9633.m00515	1	LOC_Os05g05970	conserved hypothetical protein
1130	9633.m00555	1	LOC_Os05g06340	GATA zinc finger family protein
1131	9633.m00575	1	LOC_Os05g06520	helix-loop-helix DNA-binding domain containing protein
1132	9633.m00624	1	LOC_Os05g07010	myb-like DNA-binding domain containing protein, expressed
1133	9633.m00628	1	LOC_Os05g07040	PHD finger protein, putative, expressed
1134	9633.m00631	1	LOC_Os05g07070	zinc finger, C3HC4 type family protein, expressed
1135	9633.m00632	1	LOC_Os05g07070	zinc finger, C3HC4 type family protein, expressed
1136	9633.m00637	1	LOC_Os05g07120	DNA binding protein, putative, expressed
1137	9633.m00640	1	LOC_Os05g07140	RING-H2 finger protein ATL3F, putative, expressed
1138	9633.m00761	1	LOC_Os05g08610	protein binding protein, putative, expressed
1139	9633.m00762	1	LOC_Os05g08610	protein binding protein, putative, expressed
1140	9633.m00763	1	LOC_Os05g08610	protein binding protein, putative, expressed
1141	9633.m00801	1	LOC_Os05g08970	structure-specific recognition protein 1, putative, expressed
1142	9633.m00809	1	LOC_Os05g09020	OsWRKY67 - Superfamily of rice TFs having WRKY and zinc finger domains, expressed
1143	9633.m00892	1	LOC_Os05g10280	transposon protein, putative, unclassified
1144	9633.m00923	1	LOC_Os05g10620	ANAC075, putative, expressed
1145	9633.m00924	1	LOC_Os05g10620	ANAC075, putative, expressed
1146	9633.m00929	1	LOC_Os05g10670	zinc finger C-x8-C-x5-C-x3-H type family protein, expressed
1147	9633.m00931	1	LOC_Os05g10690	MYBR2, putative, expressed
1148	9633.m00940	1	LOC_Os05g10770	jmjC domain containing protein, expressed
1149	9633.m01054	1	LOC_Os05g11860	RING-H2 finger protein ATL3F, putative, expressed
1150	9633.m01237	1	LOC_Os05g14180	OsIAA17 - Auxin-responsive Aux/IAA gene family member, expressed
1151	9633.m01256	1	LOC_Os05g14370	WRKY transcription factor 70, putative, expressed
1152	9633.m01412	1	LOC_Os05g15890	ATP binding protein, putative, expressed
1153	9633.m01668	1	LOC_Os05g18660	F-box domain containing protein, expressed
1154	9633.m01813	1	LOC_Os05g19970	nucleic acid binding protein, putative, expressed
1155	9633.m02271	1	LOC_Os05g25260	AP2 domain containing protein, expressed
1156	9633.m02315	1	LOC_Os05g25700	OsWRKY75 - Superfamily of rice TFs having WRKY and zinc finger domains, expressed
1157	9633.m02322	1	LOC_Os05g25770	OsWRKY45 - Superfamily of rice TFs having WRKY and zinc finger domains, expressed
1158	9633.m02325	1	LOC_Os05g25800	transposon protein, putative, unclassified
1159	9633.m02341	1	LOC_Os05g25960	no apical meristem protein
1160	9633.m02525	1	LOC_Os05g27730	OsWRKY53 - Superfamily of rice TFs having WRKY and zinc finger domains, expressed
1161	9633.m02526	1	LOC_Os05g27730	OsWRKY53 - Superfamily of rice TFs having WRKY and zinc finger domains, expressed
1162	9633.m02542	1	LOC_Os05g27880	BTB/POZ domain containing protein, expressed
1163	9633.m02548	1	LOC_Os05g27930	dehydration-responsive element-binding protein 2C, putative, expressed
1164	9633.m02549	1	LOC_Os05g27930	dehydration-responsive element-binding protein 2C, putative, expressed
1165	9633.m02590	1	LOC_Os05g28320	MYB family transcription factor, putative, expressed
1166	9633.m02629	1	LOC_Os05g28730	PIT1, putative, expressed
1167	9633.m02682	1	LOC_Os05g29710	RING-H2 finger protein ATL5F, putative, expressed
1168	9633.m02694	1	LOC_Os05g29810	ethylene responsive element binding protein 2, putative, expressed
1169	9633.m02748	1	LOC_Os05g30310	transposon protein, putative, unclassified
1170	9633.m02864	1	LOC_Os05g31380	GRAS family transcription factor containing protein
1171	9633.m02938	1	LOC_Os05g32070	LRP1, putative, expressed
1172	9633.m03018	1	LOC_Os05g32880	response regulator receiver domain containing protein, expressed
1173	9633.m03019	1	LOC_Os05g32890	myb-like DNA-binding domain, SHAQKYF class family protein
1174	9633.m03030	1	LOC_Os05g33000	RING zinc finger protein, putative, expressed
1175	9633.m03123	1	LOC_Os05g33810	SPL7, putative, expressed
1176	9633.m03125	1	LOC_Os05g33830	zinc finger, C3HC4 type family protein, expressed
1177	9633.m03149	1	LOC_Os05g34050	DNA binding protein, putative, expressed
1178	9633.m03155	1	LOC_Os05g34110	myb-like DNA-binding domain, SHAQKYF class family protein, expressed
1179	9633.m03177	1	LOC_Os05g34310	NAC domain-containing protein 94, putative, expressed
1180	9633.m03211	1	LOC_Os05g34640	PHD finger protein, putative, expressed
1181	9633.m03220	1	LOC_Os05g34730	DNA binding protein, putative, expressed
1182	9633.m03232	1	LOC_Os05g34830	NAC domain-containing protein 48, putative, expressed
1183	9633.m03233	1	LOC_Os05g34830	NAC domain-containing protein 48, putative, expressed
1184	9633.m03238	1	LOC_Os05g34880	zinc finger, C3HC4 type family protein, expressed
1185	9633.m03305	1	LOC_Os05g35500	mybHv5, putative, expressed
1186	9633.m03391	1	LOC_Os05g36310	RING-H2 finger protein ATL3C, putative, expressed
1187	9633.m03415	1	LOC_Os05g37040	MYB-like transcription factor DIVARICATA, putative
1188	9633.m03416	1	LOC_Os05g37050	DNA binding protein, putative
1189	9633.m03417	1	LOC_Os05g37060	DNA binding protein, putative, expressed
1190	9633.m03419	1	LOC_Os05g37080	NAC domain-containing protein 90, putative, expressed
1191	9633.m03427	1	LOC_Os05g37170	transcription factor TGA6, putative, expressed
1192	9633.m03430	1	LOC_Os05g37190	TRANSPARENT TESTA 1 protein, putative, expressed
1193	9633.m03478	1	LOC_Os05g37640	expressed protein
1194	9633.m03487	1	LOC_Os05g37730	MYB-like transcription factor DIVARICATA, putative, expressed
1195	9633.m03624	1	LOC_Os05g38990	CCT, putative, expressed
1196	9633.m03663	1	LOC_Os05g39380	zinc finger, C3HC4 type family protein, expressed
1197	9633.m03675	1	LOC_Os05g39480	transposon protein, putative, unclassified
1198	9633.m03686	1	LOC_Os05g39590	dehydration-responsive element-binding protein 2D, putative, expressed
1199	9633.m03699	1	LOC_Os05g39720	OsWRKY70 - Superfamily of rice TFs having WRKY and zinc finger domains, expressed
1200	9633.m03706	1	LOC_Os05g39790	transposon protein, putative, unclassified
1201	9633.m03721	1	LOC_Os05g39940	RING finger protein 13, putative
1202	9633.m03732	1	LOC_Os05g40020	RING-H2 finger protein ATL5A, putative, expressed
1203	9633.m03736	1	LOC_Os05g40060	OsWRKY48 - Superfamily of rice TFs having WRKY and zinc finger domains, expressed
1204	9633.m03737	1	LOC_Os05g40070	elicitor-induced DNA-binding protein, putative
1205	9633.m03738	1	LOC_Os05g40080	OsWRKY54 - Superfamily of rice TFs having WRKY and zinc finger domains
1206	9633.m03759	1	LOC_Os05g40280	DNA binding protein, putative, expressed
1207	9633.m03804	1	LOC_Os05g40710	DELLA protein GAI, putative
1208	9633.m03861	1	LOC_Os05g41240	MYB transcription factor, putative, expressed
1209	9633.m03921	1	LOC_Os05g41800	ribosomal protein L11 methyltransferase containing protein, expressed
1210	9633.m04034	1	LOC_Os05g43380	CXC domain containing TSO1-like protein 1, putative, expressed
1211	9633.m04093	1	LOC_Os05g43920	auxin response factor 4, putative, expressed
1212	9633.m04097	1	LOC_Os05g43960	no apical meristem protein, expressed
1213	9633.m04146	1	LOC_Os05g44400	GATA transcription factor 13, putative, expressed
1214	9633.m04184	1	LOC_Os05g44810	OsIAA18 - Auxin-responsive Aux/IAA gene family member, expressed
1215	9633.m04207	1	LOC_Os05g45020	CCCH transcription factor, putative, expressed
1216	9633.m04212	1	LOC_Os05g45060	RING-H2 finger protein ATL2M, putative, expressed
1217	9633.m04253	1	LOC_Os05g45410	heat shock factor, putative, expressed
1218	9633.m04347	1	LOC_Os05g46300	F-box domain containing protein
1219	9633.m04350	1	LOC_Os05g46330	DNA methyltransferase 1-associated protein 1, putative, expressed
1220	9633.m04354	1	LOC_Os05g46370	helix-loop-helix DNA-binding domain containing protein, expressed
1221	9633.m04355	1	LOC_Os05g46380	F-box domain containing protein, expressed
1222	9633.m04440	1	LOC_Os05g47670	protein binding protein, putative, expressed
1223	9633.m04464	1	LOC_Os05g47900	protein binding protein, putative, expressed
1224	9633.m04541	1	LOC_Os05g48590	OsIAA19 - Auxin-responsive Aux/IAA gene family member, expressed
1225	9633.m04572	1	LOC_Os05g48850	ANAC010, putative, expressed
1226	9633.m04577	1	LOC_Os05g48870	auxin response factor 4, putative, expressed
1227	9633.m04586	1	LOC_Os05g48960	splicing factor U2af 38 kDa subunit, putative, expressed
1228	9633.m04587	1	LOC_Os05g48970	C-terminal zinc-finger, putative, expressed
1229	9633.m04591	1	LOC_Os05g49010	ethylene-responsive transcription factor 15, putative, expressed
1230	9633.m04622	1	LOC_Os05g49310	transcription factor MYB21, putative
1231	9633.m04633	1	LOC_Os05g49420	G-box-binding factor 3, putative, expressed
1232	9633.m04637	1	LOC_Os05g49450	F-box domain containing protein, expressed
1233	9633.m04658	1	LOC_Os05g49620	OsWRKY19 - Superfamily of rice TFs having WRKY and zinc finger domains, expressed
1234	9633.m04666	1	LOC_Os05g49700	DNA binding protein, putative, expressed
1235	9633.m04677	1	LOC_Os05g49780	nuclear transcription factor Y subunit B-4, putative, expressed
1236	9633.m04730	1	LOC_Os05g50270	GATA transcription factor 19, putative, expressed
1237	9633.m04734	1	LOC_Os05g50310	ZF-HD homeobox protein, putative, expressed
1238	9633.m04737	1	LOC_Os05g50340	RADIALIS, putative, expressed
1239	9633.m04738	1	LOC_Os05g50350	DNA binding protein, putative
1240	9633.m04765	1	LOC_Os05g50610	OsWRKY8v2 - Superfamily of rice TFs having WRKY and zinc finger domains, expressed
1241	9633.m04774	1	LOC_Os05g50700	WRKY transcription factor 22, putative, expressed
1242	9633.m04795	1	LOC_Os05g50900	helix-loop-helix DNA-binding domain containing protein
1243	9633.m04892	1	LOC_Os05g51780	RING-H2 finger protein ATL2D precursor, putative, expressed
1244	9633.m04897	1	LOC_Os05g51820	DNA binding protein, putative
1245	9633.m04898	1	LOC_Os05g51830	histone deacetylase 2b, putative, expressed
1246	9634.m00012	1	LOC_Os06g01170	protein binding protein, putative, expressed
1247	9634.m00015	1	LOC_Os06g01200	RHC1A, putative, expressed
1248	9634.m00018	1	LOC_Os06g01230	nam-like protein 1, putative, expressed
1249	9634.m00028	1	LOC_Os06g01320	SNF2 family N-terminal domain containing protein, expressed
1250	9634.m00030	1	LOC_Os06g01340	CCT motif family protein
1251	9634.m00044	1	LOC_Os06g01480	ANAC076, putative, expressed
1252	9634.m00060	1	LOC_Os06g01620	scarecrow-like 6, putative, expressed
1253	9634.m00065	1	LOC_Os06g01670	MYBR5, putative, expressed
1254	9634.m00085	1	LOC_Os06g01860	expressed protein
1255	9634.m00123	1	LOC_Os06g02230	B3 DNA binding domain containing protein, expressed
1256	9634.m00125	1	LOC_Os06g02250	transcription factor MYB102, putative
1257	9634.m00263	1	LOC_Os06g03580	protein binding protein, putative, expressed
1258	9634.m00273	1	LOC_Os06g03670	dehydration-responsive element-binding protein 1A, putative, expressed
1259	9634.m00277	1	LOC_Os06g03710	DELLA protein SLR1, putative, expressed
1260	9634.m00322	1	LOC_Os06g04090	NAM protein, putative, expressed
1261	9634.m00403	1	LOC_Os06g04850	homeobox-leucine zipper protein ATHB-4, putative, expressed
1262	9634.m00405	1	LOC_Os06g04870	homeobox-leucine zipper protein HAT1, putative, expressed
1263	9634.m00442	1	LOC_Os06g05200	zinc finger, C3HC4 type family protein
1264	9634.m00456	1	LOC_Os06g05340	WRI1, putative
1265	9634.m00460	1	LOC_Os06g05380	OsWRKY73 - Superfamily of rice TFs having WRKY and zinc finger domains, expressed
1266	9634.m00564	1	LOC_Os06g06360	WRKY transcription factor 30, putative, expressed
1267	9634.m00583	1	LOC_Os06g06540	DNA binding protein, putative
1268	9634.m00604	1	LOC_Os06g06740	myb protein, putative, expressed
1269	9634.m00605	1	LOC_Os06g06750	MADS-box transcription factor 5, putative, expressed
1270	9634.m00622	1	LOC_Os06g06900	helix-loop-helix DNA-binding domain containing protein, expressed
1271	9634.m00635	1	LOC_Os06g07020	zinc finger, C2H2 type family protein, expressed
1272	9634.m00636	1	LOC_Os06g07030	dehydration responsive element binding protein, putative, expressed
1273	9634.m00637	1	LOC_Os06g07040	OsIAA20 - Auxin-responsive Aux/IAA gene family member, expressed
1274	9634.m00643	1	LOC_Os06g07100	RING-H2 finger protein ATL5I, putative, expressed
1275	9634.m00667	1	LOC_Os06g07350	pre-mRNA-splicing factor SLT11, putative, expressed
1276	9634.m00676	1	LOC_Os06g07440	transposon protein, putative, unclassified
1277	9634.m00678	1	LOC_Os06g07460	F-box domain containing protein, expressed
1278	9634.m00697	1	LOC_Os06g07640	myb-like DNA-binding domain, SHAQKYF class family protein
1279	9634.m00698	1	LOC_Os06g07650	myb-like DNA-binding domain, SHAQKYF class family protein
1280	9634.m00707	1	LOC_Os06g07740	myb-like DNA-binding domain, SHAQKYF class family protein
1281	9634.m00765	1	LOC_Os06g08290	terminal acidic SANT 1, putative, expressed
1282	9634.m00791	1	LOC_Os06g08500	BHLH transcription factor, putative
1283	9634.m00825	1	LOC_Os06g08790	origin recognition complex subunit 1, putative, expressed
1284	9634.m00829	1	LOC_Os06g08820	RING-H2 finger protein ATL2C, putative
1285	9634.m00882	1	LOC_Os06g09310	znf, putative, expressed
1286	9634.m00888	1	LOC_Os06g09370	helix-loop-helix DNA-binding domain containing protein, expressed
1287	9634.m00889	1	LOC_Os06g09370	helix-loop-helix DNA-binding domain containing protein, expressed
1288	9634.m00892	1	LOC_Os06g09390	ethylene-responsive element binding protein 1, putative, expressed
1289	9634.m00895	1	LOC_Os06g09420	DNA binding protein, putative, expressed
1290	9634.m01003	1	LOC_Os06g10300	F-box domain containing protein, expressed
1291	9634.m01008	1	LOC_Os06g10350	anthocyanin regulatory C1 protein, putative, expressed
1292	9634.m01021	1	LOC_Os06g10470	zinc finger protein, putative
1293	9634.m01035	1	LOC_Os06g10600	DNA binding protein, putative, expressed
1294	9634.m01043	1	LOC_Os06g10690	C1-like domain containing protein, expressed
1295	9634.m01047	1	LOC_Os06g10740	transposon protein, putative, unclassified
1296	9634.m01051	1	LOC_Os06g10780	DNA binding protein, putative, expressed
1297	9634.m01052	1	LOC_Os06g10790	protein kinase, putative, expressed
1298	9634.m01054	1	LOC_Os06g10820	BHLH transcription factor, putative
1299	9634.m01060	1	LOC_Os06g10880	bZIP transcription factor family protein, expressed
1300	9634.m01107	1	LOC_Os06g11330	MADS-box transcription factor 22, putative, expressed
1301	9634.m01118	1	LOC_Os06g11450	RING-H2 finger protein ATL3B precursor, putative, expressed
1302	9634.m01160	1	LOC_Os06g11860	transcription factor DRE-binding factor 2, putative, expressed
1303	9634.m01168	1	LOC_Os06g11940	AP2 domain containing protein, expressed
1304	9634.m01171	1	LOC_Os06g11970	MADS-box protein AGL66, putative, expressed
1305	9634.m01199	1	LOC_Os06g12210	DNA binding protein, putative, expressed
1306	9634.m01201	1	LOC_Os06g12230	TCP-domain protein, putative, expressed
1307	9634.m01220	1	LOC_Os06g12400	homeobox protein HOX1A, putative, expressed
1308	9634.m01229	1	LOC_Os06g12480	transposon protein, putative, unclassified, expressed
1309	9634.m01251	1	LOC_Os06g12680	RING-H2 finger protein ATL5I, putative, expressed
1310	9634.m01361	1	LOC_Os06g13670	transcription regulator of the cell cycle TaE2Fe, putative, expressed
1311	9634.m01368	1	LOC_Os06g13740	transposon protein, putative, unclassified
1312	9634.m01391	1	LOC_Os06g13900	transposon protein, putative, unclassified
1313	9634.m01399	1	LOC_Os06g14010	MYB transcription factor TaMYB1, putative
1314	9634.m01418	1	LOC_Os06g14200	zinc finger, RING-type, putative
1315	9634.m01442	1	LOC_Os06g14440	DRD1, putative, expressed
1316	9634.m01465	1	LOC_Os06g14640	ring-H2 zinc finger protein, putative
1317	9634.m01466	1	LOC_Os06g14650	RING-H2 finger protein ATL1C precursor, putative
1318	9634.m01468	1	LOC_Os06g14670	odorant 1 protein, putative, expressed
1319	9634.m01471	1	LOC_Os06g14700	MYB transcription factor TaMYB1, putative
1320	9634.m01474	1	LOC_Os06g14710	myb-like DNA-binding domain containing protein
1321	9634.m01534	1	LOC_Os06g15330	zinc finger protein CONSTANS-LIKE 16, putative, expressed
1322	9634.m01575	1	LOC_Os06g15690	ANAC008, putative, expressed
1323	9634.m01646	1	LOC_Os06g16370	zinc finger protein CONSTANS, putative, expressed
1324	9634.m01649	1	LOC_Os06g16400	BHLH transcription factor, putative, expressed
1325	9634.m01706	1	LOC_Os06g16940	retrotransposon protein, putative, Ty1-copia subclass
1326	9634.m01742	1	LOC_Os06g17280	PHD-finger family protein, expressed
1327	9634.m01762	1	LOC_Os06g17480	nuclear transcription factor Y subunit B-9, putative, expressed
1328	9634.m01904	1	LOC_Os06g19670	F-box domain containing protein
1329	9634.m01905	1	LOC_Os06g19680	protein binding protein, putative, expressed
1330	9634.m01938	1	LOC_Os06g19980	myb-like DNA-binding domain containing protein, expressed
1331	9634.m01942	1	LOC_Os06g20020	zinc finger, C2H2 type family protein, expressed
1332	9634.m01987	1	LOC_Os06g20410	BAH domain containing protein, expressed
1333	9634.m02198	1	LOC_Os06g22420	expressed protein
1334	9634.m02237	1	LOC_Os06g22760	MADS-box transcription factor 47, putative
1335	9634.m02250	1	LOC_Os06g22870	OsIAA21 - Auxin-responsive Aux/IAA gene family member, expressed
1336	9634.m02265	1	LOC_Os06g23030	ZF-HD homeobox protein, putative, expressed
1337	9634.m02267	1	LOC_Os06g23050	AP2 domain containing protein
1338	9634.m02331	1	LOC_Os06g23650	CUC2, putative, expressed
1339	9634.m02365	1	LOC_Os06g23950	MADS-box transcription factor 27, putative
1340	9634.m02377	1	LOC_Os06g24070	transcription factor ZmGLK1, putative, expressed
1341	9634.m02461	1	LOC_Os06g24850	OsIAA22 - Auxin-responsive Aux/IAA gene family member
1342	9634.m02738	1	LOC_Os06g28630	expressed protein
1343	9634.m02890	1	LOC_Os06g30090	DNA binding protein, putative
1344	9634.m02970	1	LOC_Os06g30810	DNA binding protein, putative
1345	9634.m02972	1	LOC_Os06g30830	DNA binding protein, putative, expressed
1346	9634.m02974	1	LOC_Os06g30860	OsWRKY31 - Superfamily of rice TFs having WRKY and zinc finger domains, expressed
1347	9634.m03064	1	LOC_Os06g32720	zinc finger CCCH type domain-containing protein ZFN-like 3, putative, expressed
1348	9634.m03078	1	LOC_Os06g32860	zinc finger C-x8-C-x5-C-x3-H type family protein, expressed
1349	9634.m03137	1	LOC_Os06g33450	DNA binding protein, putative, expressed
1350	9634.m03175	1	LOC_Os06g33810	protein binding protein, putative, expressed
1351	9634.m03188	1	LOC_Os06g33940	NAC domain-containing protein 76, putative, expressed
1352	9634.m03250	1	LOC_Os06g34470	RING-H2 finger protein ATL4L, putative
1353	9634.m03252	1	LOC_Os06g34450	zinc finger, C3HC4 type family protein, expressed
1354	9634.m03254	1	LOC_Os06g34430	ring-H2 zinc finger protein, putative, expressed
1355	9634.m03257	1	LOC_Os06g34400	zinc finger, C3HC4 type family protein, expressed
1356	9634.m03260	1	LOC_Os06g34530	RING-H2 finger protein ATL4L, putative
1357	9634.m03263	1	LOC_Os06g34560	RING-H2 finger protein ATL2G precursor, putative
1358	9634.m03270	1	LOC_Os06g34620	RING-H2 finger protein ATL4O precursor, putative
1359	9634.m03272	1	LOC_Os06g34640	RING-H2 finger protein ATL3B precursor, putative
1360	9634.m03273	1	LOC_Os06g34650	RING-H2 finger protein ATL2L, putative, expressed
1361	9634.m03294	1	LOC_Os06g34860	RING-H2 finger protein ATL4O precursor, putative
1362	9634.m03295	1	LOC_Os06g34870	zinc finger, C3HC4 type family protein
1363	9634.m03296	1	LOC_Os06g34880	RING-H2 finger protein ATL4C precursor, putative
1364	9634.m03322	1	LOC_Os06g35140	myb-like DNA-binding domain, SHAQKYF class family protein, expressed
1365	9634.m03406	1	LOC_Os06g35960	heat shock factor protein 3, putative, expressed
1366	9634.m03466	1	LOC_Os06g36480	ANAC075, putative, expressed
1367	9634.m03514	1	LOC_Os06g36930	heat shock factor protein HSF30, putative
1368	9634.m03515	1	LOC_Os06g36950	transposon protein, putative, unclassified
1369	9634.m03517	1	LOC_Os06g36970	transposon protein, putative, unclassified
1370	9634.m03565	1	LOC_Os06g37410	helix-loop-helix DNA-binding domain containing protein
1371	9634.m03570	1	LOC_Os06g37450	GATA zinc finger family protein, expressed
1372	9634.m03786	1	LOC_Os06g39590	OsIAA23 - Auxin-responsive Aux/IAA gene family member, expressed
1373	9634.m03797	1	LOC_Os06g39680	transposon protein, putative, unclassified, expressed
1374	9634.m03850	1	LOC_Os06g40150	ethylene responsive element, putative, expressed
1375	9634.m03858	1	LOC_Os06g40220	F-box domain containing protein
1376	9634.m03869	1	LOC_Os06g40330	myb-like DNA-binding domain containing protein, expressed
1377	9634.m03903	1	LOC_Os06g40650	copine-1, putative, expressed
1378	9634.m03904	1	LOC_Os06g40650	copine-1, putative, expressed
1379	9634.m03911	1	LOC_Os06g40710	MYB-CC type transfactor, putative, expressed
1380	9634.m03937	1	LOC_Os06g40960	zinc finger protein, putative, expressed
1381	9634.m03948	1	LOC_Os06g41060	BHLH transcription factor, putative, expressed
1382	9634.m03953	1	LOC_Os06g41100	TGA10 transcription factor, putative, expressed
1383	9634.m03985	1	LOC_Os06g41390	protein N-terminal asparagine amidohydrolase, putative, expressed
1384	9634.m04023	1	LOC_Os06g41730	ARID/BRIGHT DNA binding domain containing protein, expressed
1385	9634.m04024	1	LOC_Os06g41730	ARID/BRIGHT DNA binding domain containing protein, expressed
1386	9634.m04028	1	LOC_Os06g41770	bZIP transcription factor protein, putative, expressed
1387	9634.m04113	1	LOC_Os06g42630	B3 DNA binding domain containing protein
1388	9634.m04120	1	LOC_Os06g42690	ocs-element binding factor 1, putative, expressed
1389	9634.m04121	1	LOC_Os06g42700	zinc finger, C3HC4 type family protein, expressed
1390	9634.m04142	1	LOC_Os06g42910	expressed protein
1391	9634.m04148	1	LOC_Os06g42990	AP2 domain containing protein
1392	9634.m04159	1	LOC_Os06g43090	MYB transcription factor TaMYB1, putative, expressed
1393	9634.m04171	1	LOC_Os06g43210	protein binding protein, putative, expressed
1394	9634.m04172	1	LOC_Os06g43220	floral homeotic protein APETALA2, putative, expressed
1395	9634.m04240	1	LOC_Os06g43860	homeobox protein knotted-1-like 3, putative, expressed
1396	9634.m04241	1	LOC_Os06g43860	homeobox protein knotted-1-like 3, putative, expressed
1397	9634.m04242	1	LOC_Os06g43860	homeobox protein knotted-1-like 3, putative, expressed
1398	9634.m04247	1	LOC_Os06g43910	myb-like DNA-binding domain, SHAQKYF class family protein
1399	9634.m04257	1	LOC_Os06g44010	OsWRKY28 - Superfamily of rice TFs having WRKY and zinc finger domains, expressed
1400	9634.m04300	1	LOC_Os06g44410	AHK5, putative, expressed
1401	9634.m04335	1	LOC_Os06g44750	DNA binding protein, putative, expressed
1402	9634.m04348	1	LOC_Os06g44860	SBP-domain protein 4, putative, expressed
1403	9634.m04379	1	LOC_Os06g45140	light-inducible protein CPRF-2, putative, expressed
1404	9634.m04380	1	LOC_Os06g45140	light-inducible protein CPRF-2, putative, expressed
1405	9634.m04396	1	LOC_Os06g45310	squamosa promoter-binding-like protein 11, putative, expressed
1406	9634.m04434	1	LOC_Os06g45640	nuclear transcription factor Y subunit C-4, putative, expressed
1407	9634.m04435	1	LOC_Os06g45650	MADS-box transcription factor 30, putative, expressed
1408	9634.m04455	1	LOC_Os06g45840	DNA binding protein, putative, expressed
1409	9634.m04461	1	LOC_Os06g45890	myb-like DNA-binding domain, SHAQKYF class family protein, expressed
1410	9634.m04497	1	LOC_Os06g46270	NAC domain-containing protein 21/22, putative, expressed
1411	9634.m04512	1	LOC_Os06g46400	nucleic acid binding protein, putative, expressed
1412	9634.m04513	1	LOC_Os06g46410	auxin response factor 6, putative, expressed
1413	9634.m04529	1	LOC_Os06g46560	expressed protein
1414	9634.m04565	1	LOC_Os06g46910	nucleic acid binding protein, putative, expressed
1415	9634.m04566	1	LOC_Os06g46910	nucleic acid binding protein, putative, expressed
1416	9634.m04593	1	LOC_Os06g47150	auxin response factor 16, putative, expressed
1417	9634.m04594	1	LOC_Os06g47150	auxin response factor 16, putative, expressed
1418	9634.m04605	1	LOC_Os06g47270	zinc finger, C3HC4 type family protein, expressed
1419	9634.m04664	1	LOC_Os06g47840	zinc finger protein 622, putative, expressed
1420	9634.m04688	1	LOC_Os06g48040	protein binding protein, putative, expressed
1421	9634.m04716	1	LOC_Os06g48290	homeobox-leucine zipper protein HAT22, putative
1422	9634.m04765	1	LOC_Os06g48950	auxin response factor 19, putative, expressed
1423	9634.m04773	1	LOC_Os06g49010	squamosa promoter-binding-like protein 11, putative, expressed
1424	9634.m04776	1	LOC_Os06g49050	protein dimerization, putative, expressed
1425	9634.m04784	1	LOC_Os06g49130	TAZ zinc finger family protein, expressed
1426	9634.m04862	1	LOC_Os06g49830	SHI, putative, expressed
1427	9634.m04863	1	LOC_Os06g49840	MADS-box transcription factor 16, putative, expressed
1428	9634.m04868	1	LOC_Os06g49880	salt tolerance-like protein, putative, expressed
1429	9634.m04869	1	LOC_Os06g49880	salt tolerance-like protein, putative, expressed
1430	9634.m04870	1	LOC_Os06g49880	salt tolerance-like protein, putative, expressed
1431	9634.m04923	1	LOC_Os06g50370	RING-H2 finger protein ATL2B, putative, expressed
1432	9634.m04949	1	LOC_Os06g50900	expressed protein
1433	9634.m04965	1	LOC_Os06g51070	NAC domain-containing protein 68, putative, expressed
1434	9634.m04973	1	LOC_Os06g51140	zinc finger, C2H2 type family protein, expressed
1435	9634.m04982	1	LOC_Os06g51220	DNA-binding protein MNB1B, putative, expressed
1436	9634.m04983	1	LOC_Os06g51220	DNA-binding protein MNB1B, putative, expressed
1437	9634.m04990	1	LOC_Os06g51260	expressed protein
1438	9634.m05015	1	LOC_Os06g51490	PHD-finger family protein, expressed
1439	9634.m05040	1	LOC_Os06g51450	PHD zinc finger protein, putative, expressed
1440	9635.m00018	1	LOC_Os07g01180	zinc finger, C2H2 type family protein
1441	9635.m00084	1	LOC_Os07g01820	MADS-box transcription factor 15, putative, expressed
1442	9635.m00110	1	LOC_Os07g02060	OsWRKY29 - Superfamily of rice TFs having WRKY and zinc finger domains, expressed
1443	9635.m00188	1	LOC_Os07g02800	myb-like DNA-binding domain, SHAQKYF class family protein, expressed
1444	9635.m00189	1	LOC_Os07g02800	myb-like DNA-binding domain, SHAQKYF class family protein, expressed
1445	9635.m00234	1	LOC_Os07g03220	bZIP transcription factor family protein, expressed
1446	9635.m00239	1	LOC_Os07g03250	protein AINTEGUMENTA, putative, expressed
1447	9635.m00344	1	LOC_Os07g04170	SRF-type transcription factor family protein, expressed
1448	9635.m00382	1	LOC_Os07g04510	teosinte branched1 like protein, putative
1449	9635.m00387	1	LOC_Os07g04560	NAC domain-containing protein 94, putative
1450	9635.m00389	1	LOC_Os07g04580	zinc finger C-x8-C-x5-C-x3-H type family protein, expressed
1451	9635.m00396	1	LOC_Os07g04650	zinc finger C-x8-C-x5-C-x3-H type family protein
1452	9635.m00401	1	LOC_Os07g04700	MYB transcription factor, putative, expressed
1453	9635.m00433	1	LOC_Os07g05010	PIL6, putative, expressed
1454	9635.m00510	1	LOC_Os07g05720	TCP family transcription factor containing protein, expressed
1455	9635.m00521	1	LOC_Os07g05830	ZIM motif family protein, expressed
1456	9635.m00529	1	LOC_Os07g05900	conserved hypothetical protein
1457	9635.m00586	1	LOC_Os07g06470	nuclear transcription factor Y subunit A-10, putative, expressed
1458	9635.m00594	1	LOC_Os07g06540	RING-H2 finger protein ATL5D, putative
1459	9635.m00596	1	LOC_Os07g06560	RING-H2 finger protein ATL2I, putative
1460	9635.m00631	1	LOC_Os07g06900	F-box domain containing protein
1461	9635.m00718	1	LOC_Os07g07690	DNA binding protein, putative, expressed
1462	9635.m00763	1	LOC_Os07g08140	heat shock factor protein HSF30, putative, expressed
1463	9635.m00796	1	LOC_Os07g08420	regulatory protein opaque-2, putative, expressed
1464	9635.m00799	1	LOC_Os07g08440	BHLH transcription factor, putative, expressed
1465	9635.m00801	1	LOC_Os07g08460	OsIAA24 - Auxin-responsive Aux/IAA gene family member, expressed
1466	9635.m00807	1	LOC_Os07g08520	auxin response factor family protein
1467	9635.m00808	1	LOC_Os07g08530	auxin response factor 2, putative, expressed
1468	9635.m00809	1	LOC_Os07g08540	B3 DNA binding domain containing protein, expressed
1469	9635.m00812	1	LOC_Os07g08570	F-box domain containing protein
1470	9635.m00815	1	LOC_Os07g08600	auxin response factor 2, putative
1471	9635.m00843	1	LOC_Os07g08880	SHL1, putative, expressed
1472	9635.m00844	1	LOC_Os07g08880	SHL1, putative, expressed
1473	9635.m00922	1	LOC_Os07g09590	bHLH transcription factor, putative, expressed
1474	9635.m00938	1	LOC_Os07g09740	no apical meristem protein
1475	9635.m00947	1	LOC_Os07g09830	no apical meristem protein
1476	9635.m00950	1	LOC_Os07g09860	no apical meristem protein
1477	9635.m01008	1	LOC_Os07g10410	conserved hypothetical protein
1478	9635.m01041	1	LOC_Os07g10710	F-box domain containing protein
1479	9635.m01060	1	LOC_Os07g10890	DNA-binding protein EMBP-1, putative, expressed
1480	9635.m01074	1	LOC_Os07g11020	rc - bHLH transcription factor regulating proanthocyanidin production in seeds, expressed
1481	9635.m01189	1	LOC_Os07g12130	myb-like DNA-binding domain containing protein, expressed
1482	9635.m01211	1	LOC_Os07g12340	NAC domain-containing protein 67, putative, expressed
1483	9635.m01230	1	LOC_Os07g12510	membrane protein, putative, expressed
1484	9635.m01262	1	LOC_Os07g12820	B3 DNA binding domain containing protein
1485	9635.m01271	1	LOC_Os07g12910	PHD finger protein, putative, expressed
1486	9635.m01298	1	LOC_Os07g13170	floral homeotic protein, putative, expressed
1487	9635.m01307	1	LOC_Os07g13260	dof domain, zinc finger family protein, expressed
1488	9635.m01373	1	LOC_Os07g13900	ribosomal RNA apurinic site specific lyase, putative
1489	9635.m01375	1	LOC_Os07g13920	no apical meristem protein
1490	9635.m01397	1	LOC_Os07g14110	myb proto-oncogene protein, putative
1491	9635.m01547	1	LOC_Os07g15540	ethylene receptor, putative, expressed
1492	9635.m01571	1	LOC_Os07g15770	ZCCT1-Td, putative
1493	9635.m01727	1	LOC_Os07g17180	no apical meristem protein, expressed
1494	9635.m01750	1	LOC_Os07g17400	RNA-binding protein, putative, expressed
1495	9635.m01789	1	LOC_Os07g17780	transposon protein, putative, unclassified
1496	9635.m01819	1	LOC_Os07g18050	pre-mRNA-splicing factor SLT11, putative, expressed
1497	9635.m01900	1	LOC_Os07g18840	transposon protein, putative, unclassified
1498	9635.m02152	1	LOC_Os07g22730	ethylene-responsive transcription factor 15, putative, expressed
1499	9635.m02157	1	LOC_Os07g22770	ethylene-responsive transcription factor 15, putative, expressed
1500	9635.m02164	1	LOC_Os07g22840	anaphase-promoting complex subunit 11, putative, expressed
1501	9635.m02232	1	LOC_Os07g23450	zinc finger, C2H2 type family protein
1502	9635.m02278	1	LOC_Os07g23890	F-box domain containing protein
1503	9635.m02327	1	LOC_Os07g24350	homeobox protein GLABRA2, putative
1504	9635.m02431	1	LOC_Os07g25370	myb proto-oncogene protein, putative
1505	9635.m02433	1	LOC_Os07g25390	DRD1, putative, expressed
1506	9635.m02465	1	LOC_Os07g25710	CDPK substrate protein 1, putative, expressed
1507	9635.m02466	1	LOC_Os07g25710	CDPK substrate protein 1, putative, expressed
1508	9635.m02467	1	LOC_Os07g25710	CDPK substrate protein 1, putative, expressed
1509	9635.m02514	1	LOC_Os07g26150	RADIALIS, putative, expressed
1510	9635.m02574	1	LOC_Os07g26720	OsRR7 - Rice type-A response regulator, expressed
1511	9635.m02640	1	LOC_Os07g27330	no apical meristem protein, expressed
1512	9635.m02641	1	LOC_Os07g27340	no apical meristem protein
1513	9635.m02680	1	LOC_Os07g27670	AR411, putative, expressed
1514	9635.m02692	1	LOC_Os07g27770	transposon protein, putative, unclassified
1515	9635.m02695	1	LOC_Os07g27800	transposon protein, putative, unclassified, expressed
1516	9635.m02710	1	LOC_Os07g27950	protein binding protein, putative, expressed
1517	9635.m02711	1	LOC_Os07g27950	protein binding protein, putative, expressed
1518	9635.m02797	1	LOC_Os07g28760	transposon protein, putative, unclassified
1519	9635.m02883	1	LOC_Os07g29600	RING-H2 finger protein ATL2B, putative, expressed
1520	9635.m02884	1	LOC_Os07g29600	RING-H2 finger protein ATL2B, putative, expressed
1521	9635.m02940	1	LOC_Os07g30130	P-type R2R3 Myb protein, putative, expressed
1522	9635.m03082	1	LOC_Os07g31450	ATP binding protein, putative, expressed
1523	9635.m03085	1	LOC_Os07g31470	MYB transcription factor, putative, expressed
1524	9635.m03124	1	LOC_Os07g31850	protein binding protein, putative, expressed
1525	9635.m03153	1	LOC_Os07g32110	transposon protein, putative, unclassified
1526	9635.m03159	1	LOC_Os07g32170	SBP domain containing protein, expressed
1527	9635.m03194	1	LOC_Os07g32510	expressed protein
1528	9635.m03218	1	LOC_Os07g32730	DNA repair protein rhp16, putative, expressed
1529	9635.m03545	1	LOC_Os07g35870	bHLH transcription factor, putative, expressed
1530	9635.m03605	1	LOC_Os07g36460	helix-loop-helix DNA-binding domain containing protein, expressed
1531	9635.m03652	1	LOC_Os07g36890	F-box domain containing protein
1532	9635.m03653	1	LOC_Os07g36900	F-box domain containing protein
1533	9635.m03686	1	LOC_Os07g37210	MYB transcription factor, putative, expressed
1534	9635.m03732	1	LOC_Os07g37610	HSI2, putative, expressed
1535	9635.m03770	1	LOC_Os07g37920	NAM-like protein, putative, expressed
1536	9635.m03781	1	LOC_Os07g38030	nodulation signaling pathway 2 protein, putative, expressed
1537	9635.m03787	1	LOC_Os07g38090	nucleic acid binding protein, putative, expressed
1538	9635.m03788	1	LOC_Os07g38090	nucleic acid binding protein, putative, expressed
1539	9635.m03804	1	LOC_Os07g38240	AN1-type zinc finger protein 2B, putative, expressed
1540	9635.m03860	1	LOC_Os07g38750	AP2 domain containing protein
1541	9635.m03918	1	LOC_Os07g39310	zinc finger, C2H2 type family protein, expressed
1542	9635.m03920	1	LOC_Os07g39320	DNA binding protein, putative, expressed
1543	9635.m03922	1	LOC_Os07g39340	transposon protein, putative, unclassified
1544	9635.m03933	1	LOC_Os07g39440	RNA binding protein, putative
1545	9635.m03936	1	LOC_Os07g39470	chitin-inducible gibberellin-responsive protein 2, putative, expressed
1546	9635.m03937	1	LOC_Os07g39480	OsWRKY78 - Superfamily of rice TFs having WRKY and zinc finger domains, expressed
1547	9635.m03975	1	LOC_Os07g39820	SHR, putative, expressed
1548	9635.m03987	1	LOC_Os07g39940	DNA binding protein, putative
1549	9635.m03989	1	LOC_Os07g39960	zinc finger, C2H2 type family protein
1550	9635.m03990	1	LOC_Os07g39970	zinc finger protein PIF1, putative, expressed
1551	9635.m03995	1	LOC_Os07g40020	GRAS family transcription factor containing protein, expressed
1552	9635.m04002	1	LOC_Os07g40080	zinc-finger protein 1, putative, expressed
1553	9635.m04054	1	LOC_Os07g40570	WRKY transcription factor 3, putative, expressed
1554	9635.m04076	1	LOC_Os07g40780	zinc finger, C2H2 type family protein, expressed
1555	9635.m04093	1	LOC_Os07g40950	zinc finger, C2H2 type family protein
1556	9635.m04139	1	LOC_Os07g41370	MADS-box transcription factor 18, putative, expressed
1557	9635.m04160	1	LOC_Os07g41580	nuclear transcription factor Y subunit B-3, putative, expressed
1558	9635.m04184	1	LOC_Os07g41800	peroxisome assembly protein 10, putative, expressed
1559	9635.m04243	1	LOC_Os07g42370	pnFL-2, putative, expressed
1560	9635.m04246	1	LOC_Os07g42400	transposon protein, putative, unclassified, expressed
1561	9635.m04258	1	LOC_Os07g42510	ethylene response element binding protein, putative, expressed
1562	9635.m04268	1	LOC_Os07g42610	ring-H2 zinc finger protein, putative, expressed
1563	9635.m04283	1	LOC_Os07g42750	DNA binding protein, putative, expressed
1564	9635.m04347	1	LOC_Os07g43360	histone acetyltransferase MYST1, putative, expressed
1565	9635.m04349	1	LOC_Os07g43380	protein binding protein, putative, expressed
1566	9635.m04353	1	LOC_Os07g43420	myb, DNA-binding, putative, expressed
1567	9635.m04364	1	LOC_Os07g43530	amelogenin precursor like protein, putative, expressed
1568	9635.m04369	1	LOC_Os07g43580	MYB94, putative, expressed
1569	9635.m04370	1	LOC_Os07g43580	MYB94, putative, expressed
1570	9635.m04387	1	LOC_Os07g43740	ubiquitin-protein ligase CIP8, putative, expressed
1571	9635.m04427	1	LOC_Os07g44090	myb-related protein Hv33, putative, expressed
1572	9635.m04439	1	LOC_Os07g44210	ATP binding protein, putative, expressed
1573	9635.m04485	1	LOC_Os07g44640	protein arginine N-methyltransferase 3-like protein, putative, expressed
1574	9635.m04490	1	LOC_Os07g44690	AT-HSFB4, putative, expressed
1575	9635.m04501	1	LOC_Os07g44800	SWI/SNF-related matrix-associated actin-dependent regulator of chromatin subfamily A member 3-like 1, putative, expressed
1576	9635.m04516	1	LOC_Os07g44950	DNA binding protein, putative, expressed
1577	9635.m04680	1	LOC_Os07g46560	ubiquitin ligase SINAT5, putative, expressed
1578	9635.m04684	1	LOC_Os07g46590	chromodomain-helicase-DNA-binding protein, putative, expressed
1579	9635.m04696	1	LOC_Os07g46690	PHD-finger family protein, expressed
1580	9635.m04698	1	LOC_Os07g46700	RNA-binding protein, putative, expressed
1581	9635.m04745	1	LOC_Os07g47110	phosphoric diester hydrolase/ transcription factor, putative, expressed
1582	9635.m04748	1	LOC_Os07g47140	CCT motif family protein, expressed
1583	9635.m04770	1	LOC_Os07g47330	branched silkless1, putative, expressed
1584	9635.m04797	1	LOC_Os07g47590	expressed protein
1585	9635.m04818	1	LOC_Os07g47790	ERF-like protein, putative, expressed
1586	9635.m04819	1	LOC_Os07g47790	ERF-like protein, putative, expressed
1587	9635.m04820	1	LOC_Os07g47800	transposon protein, putative, unclassified
1588	9635.m04859	1	LOC_Os07g48180	transcription factor RF2b, putative, expressed
1589	9635.m04861	1	LOC_Os07g48200	B3 DNA binding domain containing protein, expressed
1590	9635.m04862	1	LOC_Os07g48200	B3 DNA binding domain containing protein, expressed
1591	9635.m04868	1	LOC_Os07g48260	OsWRKY47 - Superfamily of rice TFs having WRKY and zinc finger domains, expressed
1592	9635.m04869	1	LOC_Os07g48270	ATP-dependent helicase C582.10c in chromosome II, putative, expressed
1593	9635.m04884	1	LOC_Os07g48410	nucleic acid binding protein, putative, expressed
1594	9635.m04890	1	LOC_Os07g48450	NAC domain-containing protein 18, putative, expressed
1595	9635.m04899	1	LOC_Os07g48550	NAC domain-containing protein 21/22, putative, expressed
1596	9635.m04909	1	LOC_Os07g48630	ETHYLENE-INSENSITIVE3-like 1 protein, putative, expressed
1597	9635.m04910	1	LOC_Os07g48630	ETHYLENE-INSENSITIVE3-like 1 protein, putative, expressed
1598	9635.m04913	1	LOC_Os07g48660	EEL, putative, expressed
1599	9635.m04915	1	LOC_Os07g48680	RING-H2 finger protein ATL4L, putative, expressed
1600	9635.m04936	1	LOC_Os07g48870	typical P-type R2R3 Myb protein, putative, expressed
1601	9635.m04958	1	LOC_Os07g49030	PHD-finger family protein, expressed
1602	9635.m04976	1	LOC_Os07g49210	helicase conserved C-terminal domain containing protein, expressed
1603	9635.m04985	1	LOC_Os07g49290	DNA binding protein, putative, expressed
1604	9635.m05002	1	LOC_Os07g49460	two-component response regulator-like PRR37, putative, expressed
1605	9635.m05010	1	LOC_Os07g49530	terminal acidic SANT 1, putative, expressed
1606	9635.m05013	1	LOC_Os07g36170	chitin-inducible gibberellin-responsive protein 1, putative, expressed
1607	9636.m00004	1	LOC_Os08g01040	zinc finger, C3HC4 type family protein, expressed
1608	9636.m00009	1	LOC_Os08g01090	B3 DNA binding domain containing protein, expressed
1609	9636.m00010	1	LOC_Os08g01100	HMG1/2-like protein, putative, expressed
1610	9636.m00029	1	LOC_Os08g01290	tubby-like protein, putative, expressed
1611	9636.m00033	1	LOC_Os08g01330	ANAC030, putative, expressed
1612	9636.m00042	1	LOC_Os08g01420	PHD-finger family protein, expressed
1613	9636.m00069	1	LOC_Os08g01700	DNA binding protein, putative, expressed
1614	9636.m00077	1	LOC_Os08g01780	OsIAA25 - Auxin-responsive Aux/IAA gene family member, expressed
1615	9636.m00106	1	LOC_Os08g02070	MADS-box transcription factor 26, putative, expressed
1616	9636.m00116	1	LOC_Os08g02160	NAC domain-containing protein 68, putative, expressed
1617	9636.m00242	1	LOC_Os08g03310	RNA binding protein, putative, expressed
1618	9636.m00243	1	LOC_Os08g03310	RNA binding protein, putative, expressed
1619	9636.m00244	1	LOC_Os08g03310	RNA binding protein, putative, expressed
1620	9636.m00245	1	LOC_Os08g03310	RNA binding protein, putative, expressed
1621	9636.m00335	1	LOC_Os08g04130	copine-6, putative, expressed
1622	9636.m00339	1	LOC_Os08g04170	zinc finger C-x8-C-x5-C-x3-H type family protein, expressed
1623	9636.m00341	1	LOC_Os08g04190	homeobox protein FWA, putative, expressed
1624	9636.m00362	1	LOC_Os08g04390	bHLH transcription factor, putative, expressed
1625	9636.m00410	1	LOC_Os08g04840	DNA binding protein, putative, expressed
1626	9636.m00480	1	LOC_Os08g05510	myb-like DNA-binding domain, SHAQKYF class family protein, expressed
1627	9636.m00481	1	LOC_Os08g05520	myb-like DNA-binding domain containing protein, expressed
1628	9636.m00485	1	LOC_Os08g05560	potyviral helper component protease-interacting protein 1, putative, expressed
1629	9636.m00540	1	LOC_Os08g06090	RING zinc finger protein-like, putative, expressed
1630	9636.m00542	1	LOC_Os08g06110	LHY protein, putative, expressed
1631	9636.m00543	1	LOC_Os08g06120	RAV-like protein, putative
1632	9636.m00545	1	LOC_Os08g06140	ANAC014, putative, expressed
1633	9636.m00546	1	LOC_Os08g06140	ANAC014, putative, expressed
1634	9636.m00547	1	LOC_Os08g06140	ANAC014, putative, expressed
1635	9636.m00557	1	LOC_Os08g06240	dnajc2 protein, putative, expressed
1636	9636.m00566	1	LOC_Os08g06330	zinc finger C-x8-C-x5-C-x3-H type family protein, expressed
1637	9636.m00570	1	LOC_Os08g06370	KANADI-like transcription factor FEATHERED, putative, expressed
1638	9636.m00586	1	LOC_Os08g06510	zinc finger, C3HC4 type family protein, expressed
1639	9636.m00682	1	LOC_Os08g07440	protein BABY BOOM 2, putative, expressed
1640	9636.m00711	1	LOC_Os08g07700	ethylene-responsive transcription factor 4, putative, expressed
1641	9636.m00742	1	LOC_Os08g07970	transcription factor TGA4, putative, expressed
1642	9636.m00759	1	LOC_Os08g08120	transcription factor/ zinc ion binding protein, putative, expressed
1643	9636.m00760	1	LOC_Os08g08120	transcription factor/ zinc ion binding protein, putative, expressed
1644	9636.m00761	1	LOC_Os08g08120	transcription factor/ zinc ion binding protein, putative, expressed
1645	9636.m00772	1	LOC_Os08g08220	ATP binding protein, putative, expressed
1646	9636.m00835	1	LOC_Os08g08820	homeobox protein GLABRA2, putative, expressed
1647	9636.m00896	1	LOC_Os08g09420	F-box domain containing protein, expressed
1648	9636.m00918	1	LOC_Os08g09640	ubiquitin-protein ligase, putative
1649	9636.m00919	1	LOC_Os08g09650	F-box domain containing protein
1650	9636.m00923	1	LOC_Os08g09690	nuclear transcription factor Y subunit A-3, putative, expressed
1651	9636.m00926	1	LOC_Os08g09720	F-box domain containing protein, expressed
1652	9636.m00934	1	LOC_Os08g09800	transposon protein, putative, unclassified
1653	9636.m00935	1	LOC_Os08g09810	transposon protein, putative, unclassified
1654	9636.m00938	1	LOC_Os08g09840	transposon protein, putative, unclassified
1655	9636.m00942	1	LOC_Os08g09880	transposon protein, putative, unclassified
1656	9636.m00943	1	LOC_Os08g09890	expressed protein
1657	9636.m00944	1	LOC_Os08g09900	transposon protein, putative, unclassified, expressed
1658	9636.m00967	1	LOC_Os08g10080	NAC domain-containing protein 21/22, putative, expressed
1659	9636.m01016	1	LOC_Os08g10560	histone-like transcription factor and archaeal histone family protein
1660	9636.m01369	1	LOC_Os08g13840	OsWRKY25 - Superfamily of rice TFs having WRKY and zinc finger domains, expressed
1661	9636.m01426	1	LOC_Os08g14320	protein binding protein, putative, expressed
1662	9636.m01505	1	LOC_Os08g15020	MYB36, putative, expressed
1663	9636.m01508	1	LOC_Os08g15050	CONSTANS-like protein CO8, putative, expressed
1664	9636.m01751	1	LOC_Os08g17400	WRKY transcription factor 4, putative, expressed
1665	9636.m01775	1	LOC_Os08g17640	fibroin, putative
1666	9636.m01922	1	LOC_Os08g19590	OCL3 protein, putative, expressed
1667	9636.m01923	1	LOC_Os08g19590	OCL3 protein, putative, expressed
1668	9636.m01931	1	LOC_Os08g19650	homeobox protein knotted-1-like 3, putative, expressed
1669	9636.m01932	1	LOC_Os08g19650	homeobox protein knotted-1-like 3, putative, expressed
1670	9636.m02290	1	LOC_Os08g23470	B3 DNA binding domain containing protein, expressed
1671	9636.m02300	1	LOC_Os08g23570	B3 DNA binding domain containing protein
1672	9636.m02336	1	LOC_Os08g23880	no apical meristem protein
1673	9636.m02367	1	LOC_Os08g24190	retrotransposon protein, putative, unclassified
1674	9636.m02536	1	LOC_Os08g25820	MYB-CC type transfactor, putative, expressed
1675	9636.m02651	1	LOC_Os08g26880	light-inducible protein CPRF-2, putative, expressed
1676	9636.m02664	1	LOC_Os08g26990	two-component response regulator ARR3, putative, expressed
1677	9636.m02690	1	LOC_Os08g27220	AP2 domain containing protein
1678	9636.m02861	1	LOC_Os08g28900	OsRR8 - Rice type-A response regulator, expressed
1679	9636.m02866	1	LOC_Os08g28950	two-component response regulator ARR3, putative, expressed
1680	9636.m02917	1	LOC_Os08g29400	F-box domain containing protein, expressed
1681	9636.m02929	1	LOC_Os08g29500	repressor protein, putative, expressed
1682	9636.m02939	1	LOC_Os08g29590	zinc finger, C3HC4 type family protein, expressed
1683	9636.m02947	1	LOC_Os08g29660	OsWRKY69 - Superfamily of rice TFs having WRKY and zinc finger domains, expressed
1684	9636.m02993	1	LOC_Os08g30040	transposon protein, putative, unclassified
1685	9636.m03156	1	LOC_Os08g31580	DRE binding factor 1, putative, expressed
1686	9636.m03169	1	LOC_Os08g31720	zinc finger, C3HC4 type family protein
1687	9636.m03190	1	LOC_Os08g31930	ubiquitin-protein ligase/ zinc ion binding protein, putative, expressed
1688	9636.m03205	1	LOC_Os08g32080	homeodomain leucine zipper protein CPHB-5, putative, expressed
1689	9636.m03259	1	LOC_Os08g32620	DNA binding protein, putative, expressed
1690	9636.m03309	1	LOC_Os08g33050	KANADI-like transcription factor FEATHERED, putative, expressed
1691	9636.m03319	1	LOC_Os08g33150	odorant 1 protein, putative, expressed
1692	9636.m03320	1	LOC_Os08g33160	ZIM motif family protein, expressed
1693	9636.m03321	1	LOC_Os08g33160	ZIM motif family protein, expressed
1694	9636.m03331	1	LOC_Os08g33270	transposon protein, putative, unclassified
1695	9636.m03360	1	LOC_Os08g33530	teosinte branched1 protein, putative
1696	9636.m03367	1	LOC_Os08g33590	DNA binding protein, putative, expressed
1697	9636.m03374	1	LOC_Os08g33660	MYB1, putative, expressed
1698	9636.m03375	1	LOC_Os08g33670	NAC domain-containing protein 18, putative, expressed
1699	9636.m03382	1	LOC_Os08g33750	MYR1, putative, expressed
1700	9636.m03387	1	LOC_Os08g33800	myb-like DNA-binding domain containing protein
1701	9636.m03393	1	LOC_Os08g33860	protein binding protein, putative, expressed
1702	9636.m03394	1	LOC_Os08g33860	protein binding protein, putative, expressed
1703	9636.m03399	1	LOC_Os08g33910	NAC domain-containing protein 9, putative, expressed
1704	9636.m03403	1	LOC_Os08g33940	MYB96, putative, expressed
1705	9636.m03411	1	LOC_Os08g34010	ZF-HD protein dimerisation region containing protein, expressed
1706	9636.m03447	1	LOC_Os08g34360	protein BABY BOOM 1, putative, expressed
1707	9636.m03466	1	LOC_Os08g34550	RING-H2 finger protein ATL2C, putative, expressed
1708	9636.m03509	1	LOC_Os08g34960	myb-related protein Hv33, putative
1709	9636.m03540	1	LOC_Os08g35240	transcriptional factor TINY, putative
1710	9636.m03587	1	LOC_Os08g35670	expressed protein
1711	9636.m03623	1	LOC_Os08g36010	F-box domain containing protein, expressed
1712	9636.m03638	1	LOC_Os08g36170	zinc finger, C3HC4 type family protein, expressed
1713	9636.m03687	1	LOC_Os08g36700	AT-HSFB4, putative, expressed
1714	9636.m03691	1	LOC_Os08g36740	DNA binding protein, putative
1715	9636.m03696	1	LOC_Os08g36790	bZIP transcription factor ABI5, putative, expressed
1716	9636.m03709	1	LOC_Os08g36920	AP2 domain containing protein, expressed
1717	9636.m03744	1	LOC_Os08g37290	DNA binding protein, putative, expressed
1718	9636.m03776	1	LOC_Os08g37580	homeobox-leucine zipper protein ATHB-6, putative, expressed
1719	9636.m03791	1	LOC_Os08g37730	helix-loop-helix-like protein, putative, expressed
1720	9636.m03794	1	LOC_Os08g37760	zinc finger, C3HC4 type family protein, expressed
1721	9636.m03812	1	LOC_Os08g37920	zinc finger, C2H2 type family protein, expressed
1722	9636.m03818	1	LOC_Os08g37970	myb-like DNA-binding domain containing protein, expressed
1723	9636.m03824	1	LOC_Os08g38020	bZIP protein, putative, expressed
1724	9636.m03828	1	LOC_Os08g38060	ubiquitin-protein ligase CIP8, putative, expressed
1725	9636.m03830	1	LOC_Os08g38080	BHLH transcription factor, putative, expressed
1726	9636.m03846	1	LOC_Os08g38210	transcription factor BIM2, putative, expressed
1727	9636.m03847	1	LOC_Os08g38210	transcription factor BIM2, putative, expressed
1728	9636.m03848	1	LOC_Os08g38220	dof zinc finger protein MNB1A, putative, expressed
1729	9636.m03860	1	LOC_Os08g38330	F-box domain containing protein
1730	9636.m03864	1	LOC_Os08g38370	zinc finger C-x8-C-x5-C-x3-H type family protein
1731	9636.m03889	1	LOC_Os08g38590	SRF-type transcription factor family protein, expressed
1732	9636.m03910	1	LOC_Os08g38780	nuclear transcription factor Y subunit C-2, putative, expressed
1733	9636.m03935	1	LOC_Os08g38990	OsWRKY30 - Superfamily of rice TFs having WRKY and zinc finger domains, expressed
1734	9636.m03936	1	LOC_Os08g38990	OsWRKY30 - Superfamily of rice TFs having WRKY and zinc finger domains, expressed
1735	9636.m03937	1	LOC_Os08g38990	OsWRKY30 - Superfamily of rice TFs having WRKY and zinc finger domains, expressed
1736	9636.m03944	1	LOC_Os08g39060	Leucine Rich Repeat family protein, expressed
1737	9636.m03979	1	LOC_Os08g39390	zinc finger protein, putative, expressed
1738	9636.m04004	1	LOC_Os08g39630	DNA binding protein, putative, expressed
1739	9636.m04005	1	LOC_Os08g39630	DNA binding protein, putative, expressed
1740	9636.m04025	1	LOC_Os08g39830	ethylene-insensitive3-like protein, putative, expressed
1741	9636.m04026	1	LOC_Os08g39830	ethylene-insensitive3-like protein, putative, expressed
1742	9636.m04035	1	LOC_Os08g39890	squamosa promoter-binding-like protein 9, putative, expressed
1743	9636.m04044	1	LOC_Os08g39980	DNA binding protein, putative, expressed
1744	9636.m04049	1	LOC_Os08g40030	nam-like protein 16, putative
1745	9636.m04073	1	LOC_Os08g40260	squamosa promoter-binding-like protein 16, putative, expressed
1746	9636.m04144	1	LOC_Os08g40900	auxin response factor 19, putative, expressed
1747	9636.m04162	1	LOC_Os08g41030	ethylene-responsive transcription factor 3, putative, expressed
1748	9636.m04194	1	LOC_Os08g41320	BHLH transcription factor, putative, expressed
1749	9636.m04213	1	LOC_Os08g41470	expressed protein
1750	9636.m04218	1	LOC_Os08g41520	zinc finger, C3HC4 type family protein, expressed
1751	9636.m04261	1	LOC_Os08g41940	teosinte glume architecture 1, putative, expressed
1752	9636.m04262	1	LOC_Os08g41950	SRF-type transcription factor family protein, expressed
1753	9636.m04263	1	LOC_Os08g41960	MADS-box protein AGL3-a, putative, expressed
1754	9636.m04312	1	LOC_Os08g42400	NAC domain-containing protein 68, putative, expressed
1755	9636.m04313	1	LOC_Os08g42400	NAC domain-containing protein 68, putative, expressed
1756	9636.m04318	1	LOC_Os08g42440	CCT motif family protein, expressed
1757	9636.m04321	1	LOC_Os08g42470	bHLH transcription factor GBOF-1, putative, expressed
1758	9636.m04329	1	LOC_Os08g42550	AP2 domain containing protein, expressed
1759	9636.m04338	1	LOC_Os08g42640	VIP2 protein, putative, expressed
1760	9636.m04383	1	LOC_Os08g43070	transcription factor AtMYC2, putative
1761	9636.m04385	1	LOC_Os08g43090	DNA binding protein, putative, expressed
1762	9636.m04393	1	LOC_Os08g43160	TCP family transcription factor containing protein, expressed
1763	9636.m04398	1	LOC_Os08g43200	dehydration-responsive element-binding protein 1B, putative, expressed
1764	9636.m04399	1	LOC_Os08g43210	dehydration-responsive element-binding protein 1B, putative, expressed
1765	9636.m04421	1	LOC_Os08g43410	SHI, putative, expressed
1766	9636.m04425	1	LOC_Os08g43450	MYB-like protein 2, putative, expressed
1767	9636.m04428	1	LOC_Os08g43480	zinc finger, C3HC4 type family protein, expressed
1768	9636.m04435	1	LOC_Os08g43550	myb-related protein Zm38, putative, expressed
1769	9636.m04440	1	LOC_Os08g43600	ABI5, putative, expressed
1770	9636.m04447	1	LOC_Os08g43670	RING-H2 finger protein ATL2B, putative, expressed
1771	9636.m04488	1	LOC_Os08g44050	INDETERMINATE-related protein 1, putative, expressed
1772	9636.m04489	1	LOC_Os08g44050	INDETERMINATE-related protein 1, putative, expressed
1773	9636.m04503	1	LOC_Os08g44190	zinc finger protein 2, putative, expressed
1774	9636.m04571	1	LOC_Os08g44820	no apical meristem protein, expressed
1775	9636.m04572	1	LOC_Os08g44830	zinc finger protein, putative, expressed
1776	9636.m04585	1	LOC_Os08g44950	RING-H2 finger protein ATL2G precursor, putative, expressed
1777	9636.m04586	1	LOC_Os08g44960	ethylene-responsive transcription factor 15, putative
1778	9636.m04603	1	LOC_Os08g45110	dehydration-responsive element-binding protein 2D, putative, expressed
1779	9636.m04632	1	LOC_Os08g15840	XBAT32, putative, expressed
1780	9637.m00038	1	LOC_Os09g01960	sucrose responsive element binding protein, putative, expressed
1781	9637.m00121	1	LOC_Os09g02780	SRF-type transcription factor family protein
1782	9637.m00126	1	LOC_Os09g02830	DNA binding protein, putative
1783	9637.m00193	1	LOC_Os09g03690	expressed protein
1784	9637.m00337	1	LOC_Os09g04890	histone-lysine N-methyltransferase, H3 lysine-4 specific ATX1, putative, expressed
1785	9637.m00430	1	LOC_Os09g06740	protein binding protein, putative, expressed
1786	9637.m00433	1	LOC_Os09g06770	protein binding protein, putative, expressed
1787	9637.m00719	1	LOC_Os09g09630	WRKY DNA binding domain containing protein
1788	9637.m00873	1	LOC_Os09g11480	callus-expressing factor, putative, expressed
1789	9637.m00996	1	LOC_Os09g12720	protein binding protein, putative, expressed
1790	9637.m01003	1	LOC_Os09g12770	MYB-CC type transfactor, putative, expressed
1791	9637.m01087	1	LOC_Os09g13530	zinc finger C-x8-C-x5-C-x3-H type family protein, expressed
1792	9637.m01090	1	LOC_Os09g13570	ocs element-binding factor 1, putative, expressed
1793	9637.m01099	1	LOC_Os09g13680	zinc finger, C2H2 type family protein
1794	9637.m01130	1	LOC_Os09g13940	AP2 domain containing protein, expressed
1795	9637.m01272	1	LOC_Os09g15430	protein binding protein, putative, expressed
1796	9637.m01273	1	LOC_Os09g15430	protein binding protein, putative, expressed
1797	9637.m01286	1	LOC_Os09g15550	F-box domain containing protein, expressed
1798	9637.m01288	1	LOC_Os09g15560	F-box domain containing protein, expressed
1799	9637.m01387	1	LOC_Os09g16510	OsWRKY74 - Superfamily of rice TFs having WRKY and zinc finger domains, expressed
1800	9637.m01462	1	LOC_Os09g17190	F-box domain containing protein, expressed
1801	9637.m01502	1	LOC_Os09g17600	expressed protein
1802	9637.m01691	1	LOC_Os09g19940	nucleic acid binding protein, putative, expressed
1803	9637.m01734	1	LOC_Os09g20350	DRE binding factor 1, putative, expressed
1804	9637.m01821	1	LOC_Os09g21180	homeodomain leucine zipper protein CPHB-5, putative, expressed
1805	9637.m01867	1	LOC_Os09g21620	F-box domain containing protein
1806	9637.m01883	1	LOC_Os09g21770	DNA binding protein, putative, expressed
1807	9637.m01977	1	LOC_Os09g23200	myb-like DNA-binding domain, SHAQKYF class family protein
1808	9637.m02025	1	LOC_Os09g23620	odorant 1 protein, putative, expressed
1809	9637.m02027	1	LOC_Os09g23660	ZIM motif family protein, expressed
1810	9637.m02097	1	LOC_Os09g24480	teosinte-branched one, putative
1811	9637.m02098	1	LOC_Os09g24490	helix-loop-helix DNA-binding domain containing protein, expressed
1812	9637.m02106	1	LOC_Os09g24560	NAC domain-containing protein 77, putative, expressed
1813	9637.m02115	1	LOC_Os09g24650	protein binding protein, putative, expressed
1814	9637.m02130	1	LOC_Os09g24800	myb-related protein Myb4, putative
1815	9637.m02131	1	LOC_Os09g24810	mini zinc finger 3, putative, expressed
1816	9637.m02155	1	LOC_Os09g25040	BHLH transcription factor, putative, expressed
1817	9637.m02157	1	LOC_Os09g25060	OsWRKY76 - Superfamily of rice TFs having WRKY and zinc finger domains, expressed
1818	9637.m02158	1	LOC_Os09g25070	OsWRKY62 - Superfamily of rice TFs having WRKY and zinc finger domains, expressed
1819	9637.m02196	1	LOC_Os09g25420	zinc finger, C2H2 type family protein, expressed
1820	9637.m02197	1	LOC_Os09g25430	zinc finger, C2H2 type family protein, expressed
1821	9637.m02198	1	LOC_Os09g25440	zinc finger, C2H2 type family protein, expressed
1822	9637.m02215	1	LOC_Os09g25600	protein BABY BOOM 2, putative, expressed
1823	9637.m02265	1	LOC_Os09g26050	conserved hypothetical protein
1824	9637.m02270	1	LOC_Os09g26100	conserved hypothetical protein
1825	9637.m02277	1	LOC_Os09g26170	MYB36, putative, expressed
1826	9637.m02280	1	LOC_Os09g26200	zinc finger protein 3, putative
1827	9637.m02281	1	LOC_Os09g26210	zinc finger protein 2, putative, expressed
1828	9637.m02300	1	LOC_Os09g26390	DNA binding protein, putative, expressed
1829	9637.m02301	1	LOC_Os09g26400	protein binding protein, putative, expressed
1830	9637.m02303	1	LOC_Os09g26420	ethylene response factor, putative, expressed
1831	9637.m02304	1	LOC_Os09g26420	ethylene response factor, putative, expressed
1832	9637.m02340	1	LOC_Os09g26780	pnFL-2, putative, expressed
1833	9637.m02369	1	LOC_Os09g27060	chromatin complex subunit A101, putative, expressed
1834	9637.m02401	1	LOC_Os09g27380	protein binding protein, putative
1835	9637.m02409	1	LOC_Os09g27450	homeobox-leucine zipper protein HAT14, putative, expressed
1836	9637.m02424	1	LOC_Os09g27620	male sterility 1 protein, putative, expressed
1837	9637.m02427	1	LOC_Os09g27650	zinc finger, C2H2 type family protein, expressed
1838	9637.m02490	1	LOC_Os09g28200	AT-HSFB4, putative, expressed
1839	9637.m02491	1	LOC_Os09g28210	DNA binding protein, putative, expressed
1840	9637.m02508	1	LOC_Os09g28440	AP2 domain containing protein, expressed
1841	9637.m02547	1	LOC_Os09g28900	DNA binding protein, putative
1842	9637.m02574	1	LOC_Os09g29130	ZF-HD protein dimerisation region containing protein, expressed
1843	9637.m02595	1	LOC_Os09g29310	RING/C3HC4/PHD zinc finger-like protein, putative, expressed
1844	9637.m02601	1	LOC_Os09g29360	DNA binding protein, putative, expressed
1845	9637.m02613	1	LOC_Os09g29460	homeobox-leucine zipper protein ATHB-6, putative, expressed
1846	9637.m02644	1	LOC_Os09g29750	expressed protein
1847	9637.m02652	1	LOC_Os09g29820	BZIP family transcription factor, putative, expressed
1848	9637.m02654	1	LOC_Os09g29830	DNA binding protein, putative, expressed
1849	9637.m02666	1	LOC_Os09g29930	transcription factor BIM2, putative, expressed
1850	9637.m02669	1	LOC_Os09g29960	dof zinc finger protein MNB1A, putative, expressed
1851	9637.m02707	1	LOC_Os09g30310	nuclear transcription factor Y subunit C-2, putative, expressed
1852	9637.m02715	1	LOC_Os09g30400	OsWRKY80 - Superfamily of rice TFs having WRKY and zinc finger domains, expressed
1853	9637.m02716	1	LOC_Os09g30400	OsWRKY80 - Superfamily of rice TFs having WRKY and zinc finger domains, expressed
1854	9637.m02747	1	LOC_Os09g31050	phospholipase A2, group IVB isoform 6, putative, expressed
1855	9637.m02758	1	LOC_Os09g31140	nucleic acid binding protein, putative
1856	9637.m02773	1	LOC_Os09g31300	helix-loop-helix DNA-binding domain containing protein, expressed
1857	9637.m02784	1	LOC_Os09g31400	ethylene-insensitive3-like protein, putative, expressed
1858	9637.m02803	1	LOC_Os09g32040	no apical meristem protein, expressed
1859	9637.m02825	1	LOC_Os09g32260	ANAC079/ANAC080, putative, expressed
1860	9637.m02839	1	LOC_Os09g32410	F-box domain containing protein, expressed
1861	9637.m02850	1	LOC_Os09g32510	BHLH transcription factor, putative, expressed
1862	9637.m02859	1	LOC_Os09g32600	F-box domain containing protein, expressed
1863	9637.m02885	1	LOC_Os09g33550	zinc finger protein CONSTANS-LIKE 15, putative, expressed
1864	9637.m02888	1	LOC_Os09g33490	NAC domain-containing protein 18, putative, expressed
1865	9637.m02898	1	LOC_Os09g33670	zinc finger, C3HC4 type family protein, expressed
1866	9637.m02905	1	LOC_Os09g33740	zinc finger, ZZ type family protein, expressed
1867	9637.m02934	1	LOC_Os09g34060	MYBS!? transcription factor RF2a, putative, expressed
1868	9637.m02976	1	LOC_Os09g34950	auxin-induced basic helix-loop-helix transcription factor, putative, expressed
1869	9637.m02993	1	LOC_Os09g35690	protein binding protein, putative, expressed
1870	9637.m03001	1	LOC_Os09g35760	OCL3 protein, putative, expressed
1871	9637.m03013	1	LOC_Os09g35870	OsIAA26 - Auxin-responsive Aux/IAA gene family member, expressed
1872	9637.m03014	1	LOC_Os09g35880	salt tolerance-like protein, putative, expressed
1873	9637.m03017	1	LOC_Os09g35910	homeodomain-leucine zipper transcription factor TaHDZipI-1, putative, expressed
1874	9637.m03033	1	LOC_Os09g36090	plus-3 domain containing protein, expressed
1875	9637.m03047	1	LOC_Os09g36220	two-component response regulator-like PRR95, putative, expressed
1876	9637.m03050	1	LOC_Os09g36250	odorant 1 protein, putative, expressed
1877	9637.m03075	1	LOC_Os09g36500	RING-H2 finger protein ATL2A, putative, expressed
1878	9637.m03099	1	LOC_Os09g36730	myb-related protein Hv1, putative, expressed
1879	9637.m03155	1	LOC_Os09g37250	ARID/BRIGHT DNA binding domain containing protein
1880	9637.m03246	1	LOC_Os09g38110	RING-H2 finger protein ATL2A, putative, expressed
1881	9637.m03266	1	LOC_Os09g38300	kelch motif family protein, expressed
1882	9637.m03270	1	LOC_Os09g38340	INDETERMINATE-related protein 1, putative, expressed
1883	9637.m03280	1	LOC_Os09g38570	expressed protein
1884	9637.m03284	1	LOC_Os09g38610	zinc finger protein 2, putative, expressed
1885	9637.m03305	1	LOC_Os09g38790	zinc finger protein 207, putative, expressed
1886	9637.m03399	1	LOC_Os09g39660	zinc finger, C2H2 type family protein, expressed
1887	9637.m03400	1	LOC_Os09g39660	zinc finger, C2H2 type family protein, expressed
1888	9637.m03415	1	LOC_Os09g39810	pathogenesis-related genes transcriptional activator PTI5, putative
1889	9637.m03420	1	LOC_Os09g39850	transcription factor TSRF1, putative, expressed
1890	9638.m00050	1	LOC_Os10g01470	homeobox-leucine zipper protein HAT22, putative, expressed
1891	9638.m00056	1	LOC_Os10g01530	helix-loop-helix DNA-binding domain containing protein, expressed
1892	9638.m00197	1	LOC_Os10g02910	transposon protein, putative, unclassified, expressed
1893	9638.m00281	1	LOC_Os10g03740	F-box domain containing protein, expressed
1894	9638.m00299	1	LOC_Os10g03910	F-box domain containing protein, expressed
1895	9638.m00310	1	LOC_Os10g04020	F-box domain containing protein, expressed
1896	9638.m00380	1	LOC_Os10g04700	F-box domain containing protein, expressed
1897	9638.m00396	1	LOC_Os10g04850	F-box domain containing protein
1898	9638.m00411	1	LOC_Os10g05000	expressed protein
1899	9638.m00434	1	LOC_Os10g05230	protein binding protein, putative, expressed
1900	9638.m00622	1	LOC_Os10g07060	B3 DNA binding domain containing protein, expressed
1901	9638.m00664	1	LOC_Os10g07470	hypothetical protein
1902	9638.m00768	1	LOC_Os10g08970	transposon protein, putative, unclassified
1903	9638.m00855	1	LOC_Os10g09820	no apical meristem protein
1904	9638.m01039	1	LOC_Os10g11580	histone-like transcription factor and archaeal histone family protein, expressed
1905	9638.m01097	1	LOC_Os10g12140	transposon protein, putative, unclassified
1906	9638.m01103	1	LOC_Os10g12200	F-box domain containing protein
1907	9638.m01204	1	LOC_Os10g13670	zinc finger, RING-type, putative, expressed
1908	9638.m01242	1	LOC_Os10g14040	transposon protein, putative, unclassified
1909	9638.m01456	1	LOC_Os10g17630	B3 DNA binding domain containing protein, expressed
1910	9638.m01745	1	LOC_Os10g20990	ribosomal protein S12 containing protein
1911	9638.m01802	1	LOC_Os10g21560	no apical meristem protein, expressed
1912	9638.m01893	1	LOC_Os10g22430	chitin-inducible gibberellin-responsive protein 2, putative, expressed
1913	9638.m01910	1	LOC_Os10g22600	DRE binding factor, putative, expressed
1914	9638.m01958	1	LOC_Os10g23050	helix-loop-helix DNA-binding, putative, expressed
1915	9638.m01962	1	LOC_Os10g23090	homeodomain-leucine zipper transcription factor TaHDZipI-1, putative, expressed
1916	9638.m01963	1	LOC_Os10g23090	homeodomain-leucine zipper transcription factor TaHDZipI-1, putative, expressed
1917	9638.m02122	1	LOC_Os10g25170	root abundant factor, putative, expressed
1918	9638.m02128	1	LOC_Os10g25220	SAP domain containing protein, expressed
1919	9638.m02129	1	LOC_Os10g25230	ZIM motif family protein, expressed
1920	9638.m02131	1	LOC_Os10g25250	ZIM motif family protein
1921	9638.m02135	1	LOC_Os10g25290	pnFL-2, putative, expressed
1922	9638.m02169	1	LOC_Os10g25620	no apical meristem protein, expressed
1923	9638.m02235	1	LOC_Os10g26240	no apical meristem protein
1924	9638.m02238	1	LOC_Os10g26270	no apical meristem protein
1925	9638.m02270	1	LOC_Os10g26590	AP2 domain containing protein
1926	9638.m02273	1	LOC_Os10g26620	expressed protein
1927	9638.m02347	1	LOC_Os10g27360	no apical meristem protein, expressed
1928	9638.m02350	1	LOC_Os10g27390	no apical meristem protein, expressed
1929	9638.m02395	1	LOC_Os10g28330	zinc finger protein ID1, putative, expressed
1930	9638.m02396	1	LOC_Os10g28340	heat shock factor protein HSF30, putative, expressed
1931	9638.m02397	1	LOC_Os10g28340	heat shock factor protein HSF30, putative, expressed
1932	9638.m02398	1	LOC_Os10g28340	heat shock factor protein HSF30, putative, expressed
1933	9638.m02399	1	LOC_Os10g28340	heat shock factor protein HSF30, putative, expressed
1934	9638.m02601	1	LOC_Os10g30310	protein binding protein, putative, expressed
1935	9638.m02612	1	LOC_Os10g30420	transcription factor Dp-1, putative, expressed
1936	9638.m02655	1	LOC_Os10g30840	ethylene-responsive transcription factor 2, putative
1937	9638.m02771	1	LOC_Os10g31970	ATP binding protein, putative, expressed
1938	9638.m02781	1	LOC_Os10g32070	GATA zinc finger family protein
1939	9638.m02834	1	LOC_Os10g32600	two-component response regulator ARR18, putative
1940	9638.m02850	1	LOC_Os10g32740	protein binding protein, putative, expressed
1941	9638.m02851	1	LOC_Os10g32750	protein binding protein, putative
1942	9638.m02852	1	LOC_Os10g32760	protein binding protein, putative, expressed
1943	9638.m02867	1	LOC_Os10g32900	CCT motif family protein, expressed
1944	9638.m02960	1	LOC_Os10g33760	NAC domain-containing protein 21/22, putative, expressed
1945	9638.m02965	1	LOC_Os10g33810	myb-related protein Myb4, putative, expressed
1946	9638.m02978	1	LOC_Os10g33940	auxin response factor 16, putative, expressed
1947	9638.m02980	1	LOC_Os10g33960	HB1, putative, expressed
1948	9638.m02981	1	LOC_Os10g33960	HB1, putative, expressed
1949	9638.m03016	1	LOC_Os10g34300	F-box domain containing protein
1950	9638.m03048	1	LOC_Os10g34590	RHC1A, putative, expressed
1951	9638.m03121	1	LOC_Os10g35300	expressed protein
1952	9638.m03159	1	LOC_Os10g35660	P-type R2R3 Myb protein, putative
1953	9638.m03241	1	LOC_Os10g36420	axial regulator YABBY1, putative
1954	9638.m03327	1	LOC_Os10g37240	expressed protein
1955	9638.m03328	1	LOC_Os10g37240	expressed protein
1956	9638.m03411	1	LOC_Os10g38000	dehydration-responsive element-binding protein 1B, putative
1957	9638.m03494	1	LOC_Os10g38820	transcription factor RF2a, putative, expressed
1958	9638.m03531	1	LOC_Os10g39130	MADS-box transcription factor 56, putative, expressed
1959	9638.m03537	1	LOC_Os10g39190	RAV, putative
1960	9638.m03565	1	LOC_Os10g39450	ring finger protein, putative, expressed
1961	9638.m03595	1	LOC_Os10g39720	homeobox-leucine zipper protein HAT22, putative
1962	9638.m03598	1	LOC_Os10g39750	inducer of CBF expression 2, putative, expressed
1963	9638.m03600	1	LOC_Os10g39770	RING-H2 finger protein ATL2B, putative, expressed
1964	9638.m03608	1	LOC_Os10g39850	zinc finger, C3HC4 type family protein, expressed
1965	9638.m03662	1	LOC_Os10g40390	scarecrow-like 6, putative
1966	9638.m03699	1	LOC_Os10g40740	long hypocotyl in far-red 1, putative, expressed
1967	9638.m03707	1	LOC_Os10g40810	GATA transcription factor 9, putative, expressed
1968	9638.m03740	1	LOC_Os10g41100	CCT motif family protein, expressed
1969	9638.m03743	1	LOC_Os10g41130	DREB-like protein, putative, expressed
1970	9638.m03751	1	LOC_Os10g41200	ZmMybst1, putative, expressed
1971	9638.m03755	1	LOC_Os10g41230	homeobox-leucine zipper protein HAT1, putative, expressed
1972	9638.m03758	1	LOC_Os10g41260	mcb1 protein, putative, expressed
1973	9638.m03759	1	LOC_Os10g41260	mcb1 protein, putative, expressed
1974	9638.m03766	1	LOC_Os10g41330	ethylene-responsive transcription factor 5, putative, expressed
1975	9638.m03780	1	LOC_Os10g41460	expressed protein
1976	9638.m03794	1	LOC_Os10g41590	zinc finger, C3HC4 type family protein, expressed
1977	9638.m03797	1	LOC_Os10g41620	retrotransposon protein, putative, unclassified
1978	9638.m03801	1	LOC_Os10g41660	zinc finger, C3HC4 type family protein, expressed
1979	9638.m03850	1	LOC_Os10g42130	ANAC071, putative, expressed
1980	9638.m03878	1	LOC_Os10g42390	RING-H2 finger protein ATL1G, putative, expressed
1981	9638.m03882	1	LOC_Os10g42430	transcription factor MYC7E, putative, expressed
1982	9638.m03888	1	LOC_Os10g42490	OCL4 protein, putative, expressed
1983	9638.m03889	1	LOC_Os10g42490	OCL4 protein, putative, expressed
1984	9638.m03911	1	LOC_Os10g42690	jmjC domain containing protein, expressed
1985	9638.m03931	1	LOC_Os10g42850	OsWRKY2 - Superfamily of rice TFs having WRKY and zinc finger domains, expressed
1986	9639.m00019	1	LOC_Os11g01180	sentrin-specific protease 8, putative, expressed
1987	9639.m00047	1	LOC_Os11g01480	DNA binding protein, putative, expressed
1988	9639.m00079	1	LOC_Os11g01780	ubiquitin-protein ligase, putative, expressed
1989	9639.m00129	1	LOC_Os11g02250	zinc finger, C3HC4 type family protein
1990	9639.m00130	1	LOC_Os11g02260	zinc finger, C3HC4 type family protein
1991	9639.m00153	1	LOC_Os11g02470	WRKY transcription factor 38, putative
1992	9639.m00154	1	LOC_Os11g02480	OsWRKY46 - Superfamily of rice TFs having WRKY and zinc finger domains, expressed
1993	9639.m00158	1	LOC_Os11g02520	WRKY transcription factor 46, putative, expressed
1994	9639.m00159	1	LOC_Os11g02530	WRKY transcription factor 62, putative, expressed
1995	9639.m00160	1	LOC_Os11g02540	OsWRKY50 - Superfamily of rice TFs having WRKY and zinc finger domains, expressed
1996	9639.m00218	1	LOC_Os11g03110	DELLA protein GAIP-B, putative, expressed
1997	9639.m00237	1	LOC_Os11g03300	NAC domain transcription factor, putative, expressed
[truncated: 224 more rows]

## Sheet: STable 2
Genes with missing annotations in v5.0
Gene Model TIGR ver 2.0	TU TIGR ver 2.0	TU TIGR v5.0	TU TIGR v6.1	Locus ID v6.1	Locus ID v7.0	Annotation v7.0	TF Family (from PlnTFDB)
9630.m03786	9630.t03659	12002.t03574	13102.t03597	LOC_Os02g39360.1	LOC_Os02g39360	B-box zinc finger family protein, putative, expressed	Orphans
9630.m04119	9630.t03974	12002.t03880	13102.t03908	LOC_Os02g42950.2	LOC_Os02g42950	YABBY domain containing protein, putative, expressed	C2C2-YABBY
9630.m04927	9630.t04751	12002.t04613	13102.t04653	LOC_Os02g50290.1	LOC_Os02g50290	RING zinc finger protein, putative, expressed	#N/A
9630.m04961	9630.t04785	12002.t04647	13102.t04690	LOC_Os02g50630.1	LOC_Os02g50630	E2F family transcription factor protein, putative, expressed	E2F-DP
9630.m05764	9630.t05531	12002.t05350	13102.t05404	LOC_Os02g57790.1	LOC_Os02g57790	ZOS2-19 - C2H2 zinc finger protein, expressed	C2H2
9631.m02701	9631.t02522	12003.t02412	13103.t02438	LOC_Os03g27360.1	LOC_Os03g27360	RING-H2 finger protein ATL5H precursor, putative, expressed	#N/A
9631.m03704	9631.t03498	12003.t03304	13103.t03321	LOC_Os03g38610.1	LOC_Os03g38610	OsMADS87 - MADS-box family gene with M-gamma type-box, expressed	MADS
9631.m04240	9631.t04022	12003.t03783	13103.t03788	LOC_Os03g43930.1	LOC_Os03g43930	START domain containing protein, expressed	HB
9631.m04994	9631.t04743	12003.t04441	13103.t04451	LOC_Os03g51110.1	LOC_Os03g51110	MYB family transcription factor, putative, expressed	MYB
9631.m05005	9631.t04754	12003.t04452	13103.t04461	LOC_Os03g51220.1	LOC_Os03g51220	SWI/SNF-related matrix-associated actin-dependent regulator of chromatin subfamily C member, putative, expressed	MYB-related
9631.m05006	9631.t04755	12003.t04453	13103.t04462	LOC_Os03g51230.2	LOC_Os03g51230	SNF2 family N-terminal domain containing protein, expressed	SNF2
9631.m05016	9631.t04765	12003.t04463	13103.t04472	LOC_Os03g51330.1	LOC_Os03g51330	GRAS family transcription factor domain containing protein, expressed	GRAS
9632.m00850	9632.t00843	12004.t00814	13104.t00806	LOC_Os04g09800.1	LOC_Os04g09800	SWI/SNF-related matrix-associated actin-dependent regulator of chromatin subfamily A, putative, expressed	SNF2
9632.m01684	9632.t01672	12004.t01607	13104.t01595	LOC_Os04g18650.1	LOC_Os04g18650	AP2 domain containing protein, expressed	AP2-EREBP
9632.m05078	9632.t04928	12004.t04716	13104.t04718	LOC_Os04g52410.2	LOC_Os04g52410	OsMADS31 - MADS-box family gene with MIKCc type-box, expressed	MADS
9633.m00221	9633.t00206	12005.t00201	13105.t00204	LOC_Os05g03040.2	LOC_Os05g03040	AP2 domain containing protein, expressed	AP2-EREBP
9633.m00228	9633.t00213	12005.t00206	13105.t00209	LOC_Os05g03090.1	LOC_Os05g03090	transposon protein, putative, unclassified, expressed	FAR1
9633.m00395	9633.t00369	12005.t00358	13105.t00360	LOC_Os05g04640.1	LOC_Os05g04640	WRKY5, expressed	WRKY
9633.m00455	9633.t00428	12005.t00413	13105.t00417	LOC_Os05g05230.1	LOC_Os05g05230	expressed protein	SNF2
9633.m00461	9633.t00433	12005.t00418	13105.t00422	LOC_Os05g05280.1	LOC_Os05g05280	zinc finger family protein, putative, expressed	#N/A
9633.m00857	9633.t00811	12005.t00824	13105.t00834	LOC_Os05g09480.1	LOC_Os05g09480	OsIAA16 - Auxin-responsive Aux/IAA gene family member, expressed	AUX/IAA
9633.m00970	9633.t00920	12005.t00939	13105.t00953	LOC_Os05g11070.1	LOC_Os05g11070	helix-loop-helix DNA-binding domain containing protein, expressed	bHLH
9633.m01232	9633.t01177	12005.t01188	13105.t01210	LOC_Os05g14130.1	LOC_Os05g14130	ZOS5-05 - C2H2 zinc finger protein, expressed	C2H2
9633.m01913	9633.t01849	12005.t01854	13105.t01878	LOC_Os05g20930.1	LOC_Os05g20930	ZOS5-07 - C2H2 zinc finger protein, expressed	C2H2
9633.m02127	9633.t02060	12005.t02048	13105.t02075	LOC_Os05g23910.1	LOC_Os05g23910	histone-like transcription factor and archaeal histone, putative, expressed	CCAAT
9633.m02961	9633.t02878	12005.t02831	13105.t02857	LOC_Os05g32350.1	LOC_Os05g32350	zinc finger, C3HC4 type domain containing protein, expressed	#N/A
9633.m03366	9633.t03266	12005.t03203	13105.t03229	LOC_Os05g36100.1	LOC_Os05g36100	AP2 domain containing protein, expressed	AP2-EREBP
9633.m03374	9633.t03272	12005.t03209	13105.t03235	LOC_Os05g36160.2	LOC_Os05g36160	G-box-binding factor 4, putative, expressed	bZIP
9633.m03377	9633.t03275	12005.t03213	13105.t03240	LOC_Os05g36190.1	LOC_Os05g36190	OsFBT7 - F-box and tubby domain containing protein, expressed	TUB
9633.m03401	9633.t03298	12005.t03234	13105.t03262	LOC_Os05g36900.1	LOC_Os05g36900	dof zinc finger domain containing protein, putative, expressed	C2C2-Dof
9633.m03504	9633.t03398	12005.t03332	13105.t03363	LOC_Os05g37900.1	LOC_Os05g37900	zinc finger, C3HC4 type domain containing protein, expressed	#N/A
9633.m03652	9633.t03532	12005.t03468	13105.t03500	LOC_Os05g39260.1	LOC_Os05g39260	zinc finger, C3HC4 type domain containing protein, expressed	#N/A
9633.m03916	9633.t03786	12005.t03713	13105.t03748	LOC_Os05g41760.1	LOC_Os05g41760	AP2 domain containing protein, expressed	AP2-EREBP
9633.m03918	9633.t03788	12005.t03715	13105.t03750	LOC_Os05g41780.1	LOC_Os05g41780	AP2 domain containing protein, expressed	AP2-EREBP
9633.m03919	9633.t03789	12005.t03716	13105.t03751	LOC_Os05g41790.1	LOC_Os05g41790	zinc finger C-x8-C-x5-C-x3-H type family protein, expressed	C3H
9633.m04310	9633.t04161	12005.t04084	13105.t04126	LOC_Os05g45960.1	Present in obsolete list		#N/A
9633.m04316	9633.t04167	12005.t04090	13105.t04132	LOC_Os05g46020.1	LOC_Os05g46020	WRKY7, expressed	WRKY
9633.m04812	9633.t04636	12005.t04534	13105.t04587	LOC_Os05g51040.1	LOC_Os05g51040	tesmin/TSO1-like CXC domain containing protein, expressed	CPP
9633.m04824	9633.t04648	12005.t04544	13105.t04599	LOC_Os05g51160.1	LOC_Os05g51160	Myb transcription factor, putative, expressed	MYB-related
9634.m00934	9634.t00887	12006.t00844	13106.t00845	LOC_Os06g09660.1	LOC_Os06g09660	auxin response factor, putative, expressed	ARF
9634.m05035	9634.t04860	12006.t01055	13106.t01053	LOC_Os06g11780.1	LOC_Os06g11780	MYB family transcription factor, putative, expressed	MYB
9635.m00302	9635.t00296	12007.t00266	13107.t00273	LOC_Os07g03770.1	LOC_Os07g03770	Homeobox domain containing protein, expressed	HB
9635.m03656	9635.t03584	12007.t03361	13107.t03345	LOC_Os07g36920.1	LOC_Os07g36920	OsFBX255 - F-box domain containing protein, expressed	#N/A
9635.m04175	9635.t04083	12007.t03827	13107.t03815	LOC_Os07g41720.1	LOC_Os07g41720	nuclear transcription factor Y subunit, putative, expressed	CCAAT
9636.m00130	9636.t00127	12008.t00125	13108.t00130	LOC_Os08g02300.1	LOC_Os08g02300	no apical meristem protein, putative, expressed	NAC
9636.m00715	9636.t00689	12008.t00663	13108.t00666	LOC_Os08g07740.1	LOC_Os08g07740	histone-like transcription factor and archaeal histone, putative, expressed	CCAAT
9636.m01461	9636.t01420	12008.t01336	13108.t01345	LOC_Os08g14610.1	LOC_Os08g14610	DRD1, putative, expressed	SNF2
9636.m03656	9636.t03565	12008.t03379	13108.t03389	LOC_Os08g36390.1	LOC_Os08g36390	ZOS8-07 - C2H2 zinc finger protein, expressed	C2H2
9636.m03755	9636.t03664	12008.t03477	13108.t03488	LOC_Os08g37400.1	LOC_Os08g37400	ZF-HD homeobox protein, putative, expressed	zf-HD
9636.m03799	9636.t03707	12008.t03517	13108.t03528	LOC_Os08g37810.1	LOC_Os08g37810	transcription factor like protein, putative, expressed	Trihelix
9636.m03874	9636.t03776	12008.t03581	13108.t03591	LOC_Os08g38460.1	LOC_Os08g38460	zinc finger, C3HC4 type domain containing protein, expressed	#N/A
9637.m02132	9637.t02107	12009.t02163	13109.t02172	LOC_Os09g24820.1	LOC_Os09g24820	ZF-HD protein dimerisation region containing protein, expressed	zf-HD
9637.m02891	9637.t02831	12009.t02934	13109.t02938	LOC_Os09g33580.1	LOC_Os09g33580	BEE 1, putative, expressed	bHLH
9638.m01830	9638.t01802	12010.t01664	13110.t01660	LOC_Os10g21810.2	LOC_Os10g21810	histidine kinase, putative, expressed	#N/A
9638.m02172	9638.t02137	12010.t01981	13110.t01973	LOC_Os10g25640.1	LOC_Os10g25640	no apical meristem protein, putative, expressed	NAC
9638.m02261	9638.t02224	12010.t02062	13110.t02054	LOC_Os10g26500.1	LOC_Os10g26500	homeobox associated leucine zipper, putative, expressed	HB
9638.m03691	9638.t03594	12010.t03308	13110.t03305	LOC_Os10g40660.1	LOC_Os10g40660	ZOS10-07 - C2H2 zinc finger protein, expressed	#N/A
9639.m00619	9639.t00594	12011.t00576	13111.t00586	LOC_Os11g06840.1	LOC_Os11g06840	ZOS11-01 - C2H2 zinc finger protein, expressed	C2H2
9639.m00749	9639.t00723	12011.t00699	13111.t00713	LOC_Os11g08080.1	LOC_Os11g08080	SWIRM domain containing protein, expressed	MYB-related
9639.m00750	9639.t00723	12011.t00699	13111.t00713	LOC_Os11g08080.1	LOC_Os11g08080	SWIRM domain containing protein, expressed	MYB-related
9639.m00957	9639.t00927	12011.t00905	13111.t00914	LOC_Os11g10130.1	LOC_Os11g10130	MYB family transcription factor, putative, expressed	MYB
9639.m00965	9639.t00935	12011.t00915	13111.t00923	LOC_Os11g10230.1	LOC_Os11g10230	retrotransposon protein, putative, Ty1-copia subclass, expressed	#N/A
9639.m01409	9639.t01366	12011.t01350	13111.t01360	LOC_Os11g15210.1	LOC_Os11g15210	anthocyanin regulatory Lc protein, putative, expressed	bHLH
9639.m02295	9639.t02242	12011.t02177	13111.t02171	LOC_Os11g25610.1	LOC_Os11g25610	ZOS11-02 - C2H2 zinc finger protein, expressed	C2H2
9639.m03300	9639.t03238	12011.t03202	13111.t03201	LOC_Os11g36560.1	LOC_Os11g36560	zinc finger C3HC4 type family protein, putative, expressed	#N/A
9639.m03534	9639.t03471	12011.t03430	13111.t03428	LOC_Os11g38870.2	LOC_Os11g38870	helix-loop-helix DNA-binding domain containing protein, expressed	bHLH
9639.m03830	9639.t03761	12011.t03700	13111.t03693	LOC_Os11g41640.1	LOC_Os11g41640	helix-loop-helix DNA-binding domain containing protein, expressed	bHLH
9639.m03882	9639.t03812	12011.t03747	13111.t03742	LOC_Os11g42160.1	LOC_Os11g42160	F-box/LRR-repeat protein 3, putative, expressed	#N/A
9639.m03890	9639.t03820	12011.t03755	13111.t03750	LOC_Os11g42240.1	LOC_Os11g42240	OsFBX431 - F-box domain containing protein, expressed	#N/A
9640.m00989	9640.t00955	12012.t00928	13112.t00928	LOC_Os12g10510.2	LOC_Os12g10510	expressed protein	#N/A
9640.m00991	9640.t00957	12012.t00931	13112.t00931	LOC_Os12g10540.2	LOC_Os12g10540	OsMADS13 - MADS-box family gene with MIKCc type-box, expressed	MADS
9640.m00992	9640.t00957	12012.t00931	13112.t00931	LOC_Os12g10540.2	LOC_Os12g10540	OsMADS13 - MADS-box family gene with MIKCc type-box, expressed	MADS
9640.m00993	9640.t00957	12012.t00931	13112.t00931	LOC_Os12g10540.2	LOC_Os12g10540	OsMADS13 - MADS-box family gene with MIKCc type-box, expressed	MADS
9629.m07447	9629.t07089
9630.m00907	9630.t00855
9632.m01329	9632.t01317
9634.m00926	9634.t00881
9637.m00870	9637.t00860
9640.m04015	9640.t03923
9630.m05221	9630.t05028
9629.m05875	9629.t05624
9634.m03410	9634.t03319
9634.m00771	9634.t00735
9637.m00871	9637.t00860
9634.m00948	9634.t00901
9634.m00929	9634.t00884
9634.m00946	9634.t00899
9639.m02918	9639.t02861
9632.m03477	9632.t03431
9634.m00785	9634.t00749
9634.m00923	9634.t00878
9629.m05095	9629.t04888
9629.m05096	9629.t04889
9632.m03928	9632.t03850
9639.m02917	9639.t02860
9633.m04058	9633.t03925
9632.m05294	9632.t05135
9633.m03893	9633.t03764
9634.m04934	9634.t04766
9634.m04941	9634.t04773
9629.m05873	9629.t05622
9633.m03843	9633.t03716
9631.m01294	9631.t01209
9637.m02501	9637.t02462
9637.m00399	9637.t00394
9634.m01878	9634.t01810
9633.m01016	9633.t00966
9637.m00398	9637.t00393
9634.m01755	9634.t01687
9630.m01437	9630.t01359
9633.m04619	9633.t04451
9634.m04722	9634.t04574
9633.m03587	9633.t03469
9640.m00270	9640.t00259
9630.m00924	9630.t00872
9630.m01891	9630.t01804
9630.m05416	9630.t05212
9639.m03367	9639.t03305
9630.m04401	9630.t04241
9639.m00515	9639.t00498
9639.m00516	9639.t00498
9639.m00517	9639.t00498
9634.m00778	9634.t00742
9634.m00789	9634.t00753
9635.m00746	9635.t00729
9636.m02792	9636.t02728
9633.m04569	9633.t04403
9631.m04568	9631.t04334
9629.m00615	9629.t00590
9637.m00863	9637.t00853
9630.m03010	9630.t02905
9634.m04098	9634.t03981
9634.m04100	9634.t03983
9635.m03460	9635.t03394
9635.m03461	9635.t03395
9636.m03609	9636.t03520
9636.m03610	9636.t03520
9630.m00577	9630.t00547
9637.m01458	9637.t01438
9638.m03821	9638.t03713
9633.m04551	9633.t04387
9633.m02102	9633.t02035
9635.m04904	9635.t04784
9630.m00729	9630.t00688
9633.m03832	9633.t03705
9631.m04097	9631.t03885
9631.m04373	9631.t04150
9633.m02868	9633.t02787
9633.m03955	9633.t03824
9633.m04694	9633.t04522
9639.m00369	9639.t00358
9639.m00371	9639.t00360
9633.m00111	9633.t00101
9631.m00880	9631.t00820
9639.m03648	9639.t03581
9634.m00786	9634.t00750
9630.m04181	9630.t04033
9633.m02990	9633.t02905
9634.m01439	9634.t01375
9629.m00032	9629.t00031
9637.m02877	9637.t02817
9631.m03787	9631.t03577
9632.m04540	9632.t04427
9633.m00031	9633.t00027
9633.m03532	9633.t03422
9634.m00780	9634.t00744
9637.m03227	9637.t03157
9637.m03228	9637.t03157
9637.m03229	9637.t03157
9633.m03530	9633.t03420
9636.m04412	9636.t04280
9637.m03005	9637.t02938
9631.m03109	9631.t02908
9629.m06747	9629.t06425
9629.m01924	9629.t01835
9631.m00228	9631.t00214
9631.m04570	9631.t04336
9633.m00315	9633.t00297
9633.m03245	9633.t03148
9629.m06739	9629.t06417
9639.m04260	9639.t04180
9630.m04897	9630.t04721
9630.m05095	9630.t04912
9631.m02474	9631.t02310
9629.m04281	9629.t04114
9629.m04283	9629.t04116
9632.m04890	9632.t04754
9632.m04899	9632.t04763
9630.m04649	9630.t04485
9631.m02888	9631.t02701
9633.m03568	9633.t03454
9631.m05498	9631.t05211
9631.m06161	9631.t05829
9633.m00161	9633.t00148
9633.m04382	9633.t04228
9634.m01472	9634.t01408
9633.m04473	9633.t04318
9633.m03854	9633.t03726
9630.m00922	9630.t00870
9637.m03239	9637.t03167
9629.m04666	9629.t04479
9629.m02287	9629.t02186
9630.m05017	9630.t04836
9631.m06040	9631.t05717
9631.m06049	9631.t05724
9637.m03238	9637.t03166
9638.m03496	9638.t03409
9639.m00476	9639.t00464
9639.m00477	9639.t00464
9633.m03607	9633.t03488
9633.m03883	9633.t03755
9631.m01408	9631.t01315
9634.m01216	9634.t01161
9639.m00173	9639.t00167
9629.m01005	9629.t00958
9630.m03529	9630.t03412
9631.m00823	9631.t00769
9631.m01080	9631.t01009
9632.m03028	9632.t03002
9633.m01001	9633.t00951
9633.m01006	9633.t00956
9636.m02017	9636.t01967
9636.m03356	9636.t03272
9640.m02999	9640.t02934
9640.m03077	9640.t03012
9633.m02114	9633.t02047
9629.m03931	9629.t03787
9633.m04074	9633.t03941
9633.m04553	9633.t04389
9629.m01806	9629.t01722
9631.m03236	9631.t03033
9631.m05377	9631.t05102
9635.m01731	9635.t01692
9633.m04611	9633.t04444
9638.m01504	9638.t01482
9634.m00515	9634.t00491
9630.m00145	9630.t00140
9630.m04366	9630.t04207
9631.m04789	9631.t04545
9633.m00158	9633.t00145
9633.m03585	9633.t03467
9636.m02026	9636.t01976
9636.m03808	9636.t03716
9636.m03809	9636.t03716
9634.m00451	9634.t00431
9634.m00538	9634.t00513
9634.m01611	9634.t01545
9634.m02292	9634.t02216
9634.m03243	9634.t03152
9634.m03246	9634.t03155
9629.m01994	9629.t01904
9631.m02556	9631.t02387
9631.m04314	9631.t04093
9631.m04315	9631.t04094
9634.m04509	9634.t04370
9634.m04691	9634.t04544
9629.m05985	9629.t05722
9633.m01038	9633.t00987
9633.m02262	9633.t02194
9633.m03834	9633.t03707
9633.m03891	9633.t03762
9630.m03371	9630.t03258
9639.m00393	9639.t00381
9630.m00589	9630.t00559
9633.m00757	9633.t00718
9633.m04709	9633.t04537
Genes with annotations in v5.0
Gene Model TIGR ver 2.0	TU TIGR v2.0	TU TIGR v5.0	TU TIGR v6.1	Locus ID ver 6.1	Locus ID ver 7.0	Annotation v7.0	TF Family (from PlnTFDB)
9629.m00030	9629.t00029	12001.t00028	13101.t00029	LOC_Os01g01290.1	LOC_Os01g01290	histone-like transcription factor and archaeal histone, putative, expressed	CCAAT
9629.m00045	9629.t00043	12001.t00042	13101.t00045	LOC_Os01g01430.1	LOC_Os01g01430	No apical meristem protein, putative, expressed	NAC
9629.m00049	9629.t00047	12001.t00046	13101.t00049	LOC_Os01g01470.1	LOC_Os01g01470	no apical meristem protein, putative, expressed	NAC
9629.m00081	9629.t00077	12001.t00073	13101.t00076	LOC_Os01g01770.1	LOC_Os01g01770	ZOS1-01 - C2H2 zinc finger protein, expressed	#N/A
9629.m00090	9629.t00084	12001.t00080	13101.t00082	LOC_Os01g01840.1	LOC_Os01g01840	helix-loop-helix DNA-binding domain containing protein, expressed	bHLH
9629.m00093	9629.t00087	12001.t00083	13101.t00085	LOC_Os01g01870.1	LOC_Os01g01870	helix-loop-helix DNA-binding domain containing protein, expressed	bHLH
9629.m00121	9629.t00110	12001.t00105	13101.t00107	LOC_Os01g02100.3	LOC_Os01g02100	transposon protein, putative, unclassified, expressed	#N/A
9629.m00122	9629.t00111	12001.t00106	13101.t00108	LOC_Os01g02110.1	LOC_Os01g02110	helix-loop-helix DNA-binding domain containing protein, expressed	bHLH
9629.m00225	9629.t00212	12001.t00202	13101.t00204	LOC_Os01g03100.1	LOC_Os01g03100	protein binding protein, putative, expressed	#N/A
9629.m00282	9629.t00269	12001.t00257	13101.t00256	LOC_Os01g03660.3	LOC_Os01g03660	MYB family transcription factor, putative, expressed	#N/A
9629.m00288	9629.t00275	12001.t00262	13101.t00261	LOC_Os01g03720.1	LOC_Os01g03720	MYB family transcription factor, putative, expressed	MYB
9629.m00299	9629.t00286	12001.t00273	13101.t00273	LOC_Os01g03840.1	LOC_Os01g03840	ZOS1-02 - C2H2 zinc finger protein, expressed	#N/A
9629.m00317	9629.t00304	12001.t00291	13101.t00290	LOC_Os01g04020.1	LOC_Os01g04020	AP2 domain containing protein, expressed	AP2-EREBP
9629.m00327	9629.t00314	12001.t00300	13101.t00299	LOC_Os01g04120.1	LOC_Os01g04120	ZOS1-03 - C2H2 zinc finger protein, expressed	#N/A
9629.m00395	9629.t00378	12001.t00363	13101.t00360	LOC_Os01g04750.1	LOC_Os01g04750	B3 DNA binding domain containing protein, expressed	AP2-EREBP
9629.m00400	9629.t00383	12001.t00368	13101.t00365	LOC_Os01g04800.1	LOC_Os01g04800	B3 DNA binding domain containing protein, expressed	AP2-EREBP
9629.m00414	9629.t00396	12001.t00380	13101.t00376	LOC_Os01g04930.1	LOC_Os01g04930	MYB family transcription factor, putative, expressed	MYB
9629.m00426	9629.t00406	12001.t00390	13101.t00385	LOC_Os01g05030.1	LOC_Os01g05030	transposon protein, putative, unclassified, expressed	#N/A
9629.m00515	9629.t00492	12001.t00473	13101.t00469	LOC_Os01g05890.1	LOC_Os01g05890	OsFBX2 - F-box domain containing protein, expressed	#N/A
9629.m00560	9629.t00535	12001.t00515	13101.t00511	LOC_Os01g06320.1	LOC_Os01g06320	MYB family transcription factor, putative, expressed	MYB-related
9629.m00588	9629.t00563	12001.t00542	13101.t00539	LOC_Os01g06590.2	LOC_Os01g06590	zinc finger, C3HC4 type domain containing protein, expressed	#N/A
9629.m00593	9629.t00568	12001.t00547	13101.t00544	LOC_Os01g06640.1	LOC_Os01g06640	basic helix-loop-helix, putative, expressed	bHLH
9629.m00643	9629.t00616	12001.t00592	13101.t00590	LOC_Os01g07120.1	LOC_Os01g07120	AP2 domain containing protein, expressed	AP2-EREBP
9629.m00671	9629.t00643	12001.t00618	13101.t00618	LOC_Os01g07390.1	LOC_Os01g07390	zinc finger, C3HC4 type family protein, expressed	#N/A
9629.m00675	9629.t00647	12001.t00622	13101.t00622	LOC_Os01g07430.1	LOC_Os01g07430	myb-like DNA-binding domain containing protein, putative, expressed	MYB-related
9629.m00677	9629.t00649	12001.t00624	13101.t00624	LOC_Os01g07450.1	LOC_Os01g07450	MYB family transcription factor, putative, expressed	MYB
9629.m00723	9629.t00693	12001.t00668	13101.t00666	LOC_Os01g07880.1	LOC_Os01g07880	transcription factor HY5, putative, expressed	bZIP
9629.m00727	9629.t00697	12001.t00671	13101.t00671	LOC_Os01g07930.1	LOC_Os01g07930	zinc finger C-x8-C-x5-C-x3-H type family protein, expressed	C3H
9629.m00752	9629.t00720	12001.t00694	13101.t00693	LOC_Os01g08160.1	LOC_Os01g08160	MYB family transcription factor, putative, expressed	G2-like
9629.m00770	9629.t00736	12001.t00710	13101.t00709	LOC_Os01g08320.1	LOC_Os01g08320	OsIAA1 - Auxin-responsive Aux/IAA gene family member, expressed	AUX/IAA
9629.m00772	9629.t00738	12001.t00712	13101.t00711	LOC_Os01g08340.1	LOC_Os01g08340	zinc finger family protein, putative, expressed	#N/A
9629.m00814	9629.t00776	12001.t00749	13101.t00749	LOC_Os01g08710.2	LOC_Os01g08710	WRKY102, expressed	WRKY
9629.m00822	9629.t00784	12001.t00757	13101.t00757	LOC_Os01g08790.1	LOC_Os01g08790	histone-like transcription factor and archaeal histone, putative, expressed	CCAAT
9629.m00825	9629.t00787	12001.t00760	13101.t00761	LOC_Os01g08820.1	LOC_Os01g08820	PHD-finger domain containing protein, putative, expressed	PHD
9629.m00840	9629.t00802	12001.t00775	13101.t00773	LOC_Os01g08970.1	LOC_Os01g08970	SSRP1-like FACT complex subunit, putative, expressed	HMG
9629.m00851	9629.t00813	12001.t00785	13101.t00783	LOC_Os01g09080.1	LOC_Os01g09080	WRKY107, expressed	WRKY
9629.m00853	9629.t00815	12001.t00787	13101.t00785	LOC_Os01g09100.1	LOC_Os01g09100	WRKY10, expressed	WRKY
9629.m00873	9629.t00835	12001.t00806	13101.t00805	LOC_Os01g09280.1	LOC_Os01g09280	myb-related transcription activator, putative, expressed	MYB-related
9629.m00892	9629.t00852	12001.t00823	13101.t00822	LOC_Os01g09450.1	LOC_Os01g09450	OsIAA2 - Auxin-responsive Aux/IAA gene family member, expressed	AUX/IAA
9629.m00893	9629.t00852	12001.t00823	13101.t00822	LOC_Os01g09450.1	LOC_Os01g09450	OsIAA2 - Auxin-responsive Aux/IAA gene family member, expressed	AUX/IAA
9629.m00903	9629.t00862	12001.t00833	13101.t00832	LOC_Os01g09550.4	LOC_Os01g09550	no apical meristem protein, putative, expressed	#N/A
9629.m00904	9629.t00862	12001.t00833	13101.t00832	LOC_Os01g09550.4	LOC_Os01g09550	no apical meristem protein, putative, expressed	#N/A
9629.m00908	9629.t00866	12001.t00837	13101.t00836	LOC_Os01g09590.1	LOC_Os01g09590	myb-like DNA-binding domain containing protein, putative, expressed	MYB
9629.m00911	9629.t00869	12001.t00840	13101.t00839	LOC_Os01g09620.2	LOC_Os01g09620	zinc finger/CCCH transcription factor, putative, expressed	C3H
9629.m00913	9629.t00871	12001.t00841	13101.t00840	LOC_Os01g09640.1	LOC_Os01g09640	Myb transcription factor, putative, expressed	MYB-related
9629.m00921	9629.t00879	12001.t00849	13101.t00848	LOC_Os01g09720.1	LOC_Os01g09720	dof zinc finger domain containing protein, putative, expressed	C2C2-Dof
9629.m00925	9629.t00883	12001.t00853	13101.t00852	LOC_Os01g09760.1	LOC_Os01g09760	DIRP family protein, putative, expressed	MYB-related
9629.m00935	9629.t00892	12001.t00862	13101.t00861	LOC_Os01g09850.2	LOC_Os01g09850	ZOS1-04 - C2H2 zinc finger protein, expressed	C2H2
9629.m00936	9629.t00892	12001.t00862	13101.t00861	LOC_Os01g09850.2	LOC_Os01g09850	ZOS1-04 - C2H2 zinc finger protein, expressed	C2H2
9629.m00941	9629.t00897	12001.t00867	13101.t00866	LOC_Os01g09900.1	LOC_Os01g09900	helix-loop-helix DNA-binding domain containing protein, expressed	bHLH
9629.m00944	9629.t00900	12001.t00869	13101.t00868	LOC_Os01g09930.1	LOC_Os01g09930	helix-loop-helix DNA-binding domain containing protein, expressed	bHLH
9629.m00950	9629.t00906	12001.t00875	13101.t00874	LOC_Os01g09990.1	LOC_Os01g09990	helix-loop-helix DNA-binding domain containing protein, expressed	bHLH
9629.m00988	9629.t00943	12001.t00911	13101.t00910	LOC_Os01g10370.1	LOC_Os01g10370	AP2 domain containing protein, expressed	AP2-EREBP
9629.m01012	9629.t00965	12001.t00932	13101.t00929	LOC_Os01g10580.1	LOC_Os01g10580	B-box zinc finger family protein, putative, expressed	Orphans
9629.m01046	9629.t00998	12001.t00964	13101.t00961	LOC_Os01g10910.1	LOC_Os01g10910	transposon protein, putative, unclassified, expressed	#N/A
9629.m01075	9629.t01027	12001.t00992	13101.t00986	LOC_Os01g11200.1	LOC_Os01g11200	transforming protein myb, putative, expressed	MYB-related
9629.m01090	9629.t01042	12001.t01007	13101.t01001	LOC_Os01g11350.1	LOC_Os01g11350	bZIP transcription factor domain containing protein, expressed	bZIP
9629.m01101	9629.t01053	12001.t01016	13101.t01009	LOC_Os01g11460.1	LOC_Os01g11460	zinc finger, C3HC4 type domain containing protein, expressed	#N/A
9629.m01103	9629.t01055	12001.t01018	13101.t01011	LOC_Os01g11480.1	LOC_Os01g11480	zinc finger, C3HC4 type domain containing protein, expressed	#N/A
9629.m01104	9629.t01056	12001.t01019	13101.t01012	LOC_Os01g11490.1	LOC_Os01g11490	zinc finger, C3HC4 type domain containing protein, expressed	#N/A
9629.m01105	9629.t01057	12001.t01020	13101.t01013	LOC_Os01g11500.1	LOC_Os01g11500	zinc finger, C3HC4 type domain containing protein, expressed	#N/A
9629.m01106	9629.t01058	12001.t01021	13101.t01014	LOC_Os01g11510.1	LOC_Os01g11510	OsMADS91 - MADS-box family gene with M-beta type-box, expressed	MADS
9629.m01107	9629.t01059	12001.t01022	13101.t01015	LOC_Os01g11520.1	LOC_Os01g11520	RING-H2 finger protein, putative, expressed	#N/A
9629.m01110	9629.t01062	12001.t01025	13101.t01017	LOC_Os01g11550.1	LOC_Os01g11550	TCP family transcription factor, putative, expressed	TCP
9629.m01150	9629.t01099	12001.t01060	13101.t01052	LOC_Os01g11910.1	LOC_Os01g11910	basic helix-loop-helix, putative, expressed	bHLH
9629.m01155	9629.t01104	12001.t01065	13101.t01058	LOC_Os01g11960.1	LOC_Os01g11960	histone-lysine N-methyltransferase ATX5, putative, expressed	PHD
9629.m01156	9629.t01104	12001.t01065	13101.t01058	LOC_Os01g11960.1	LOC_Os01g11960	histone-lysine N-methyltransferase ATX5, putative, expressed	PHD
9629.m01207	9629.t01152	12001.t01112	13101.t01106	LOC_Os01g12440.1	LOC_Os01g12440	AP2 domain containing protein, expressed	AP2-EREBP
9629.m01236	9629.t01178	12001.t01136	13101.t01131	LOC_Os01g12700.1	LOC_Os01g12700	MYB family transcription factor, putative	MYB-related
9629.m01255	9629.t01195	12001.t01152	13101.t01147	LOC_Os01g12860.1	LOC_Os01g12860	MYB family transcription factor, putative, expressed	MYB
9629.m01273	9629.t01212	12001.t01168	13101.t01162	LOC_Os01g13030.2	LOC_Os01g13030	OsIAA3 - Auxin-responsive Aux/IAA gene family member, expressed	AUX/IAA
9629.m01274	9629.t01212	12001.t01168	13101.t01162	LOC_Os01g13030.2	LOC_Os01g13030	OsIAA3 - Auxin-responsive Aux/IAA gene family member, expressed	AUX/IAA
9629.m01304	9629.t01240	12001.t01192	13101.t01185	LOC_Os01g13300.1	LOC_Os01g13300	B3 DNA binding domain containing protein, expressed	ABI3VP1
9629.m01320	9629.t01256	12001.t01208	13101.t01201	LOC_Os01g13460.1	LOC_Os01g13460	helix-loop-helix DNA-binding domain containing protein, expressed	bHLH
9629.m01326	9629.t01262	12001.t01214	13101.t01207	LOC_Os01g13520.2	LOC_Os01g13520	auxin response factor 1, putative, expressed	ARF
9629.m01328	9629.t01264	12001.t01216	13101.t01209	LOC_Os01g13540.1	LOC_Os01g13540	NIN, putative, expressed	RWP-RK
9629.m01351	9629.t01285	12001.t01235	13101.t01228	LOC_Os01g13740.1	LOC_Os01g13740	myb-like DNA-binding domain containing protein, expressed	G2-like
9629.m01378	9629.t01312	12001.t01260	13101.t01253	LOC_Os01g14010.1	LOC_Os01g14010	ZOS1-05 - C2H2 zinc finger protein, expressed	C2H2
9629.m01414	9629.t01347	12001.t01295	13101.t01288	LOC_Os01g14370.1	LOC_Os01g14370	histone acetyltransferase HAC5, putative, expressed	TAZ
9629.m01415	9629.t01347	12001.t01295	13101.t01288	LOC_Os01g14370.1	LOC_Os01g14370	histone acetyltransferase HAC5, putative, expressed	TAZ
9629.m01422	9629.t01354	12001.t01302	13101.t01295	LOC_Os01g14440.1	LOC_Os01g14440	WRKY1, expressed	WRKY
9629.m01514	9629.t01441	12001.t01381	13101.t01376	LOC_Os01g15300.2	LOC_Os01g15300	zinc finger helicase family protein, putative, expressed	C3H
9629.m01519	9629.t01446	12001.t01386	13101.t01381	LOC_Os01g15350.1	LOC_Os01g15350	zinc finger C-x8-C-x5-C-x3-H type family protein, expressed	C3H
9629.m01522	9629.t01449	12001.t01389	13101.t01384	LOC_Os01g15380.1	LOC_Os01g15380	transposon protein, putative, unclassified, expressed	#N/A
9629.m01530	9629.t01457	12001.t01397	13101.t01392	LOC_Os01g15460.2	LOC_Os01g15460	zinc finger C-x8-C-x5-C-x3-H type family protein, expressed	C3H
9629.m01531	9629.t01457	12001.t01397	13101.t01392	LOC_Os01g15460.2	LOC_Os01g15460	zinc finger C-x8-C-x5-C-x3-H type family protein, expressed	C3H
9629.m01550	9629.t01474	12001.t01414	13101.t01409	LOC_Os01g15630.2	LOC_Os01g15630	zinc finger, C3HC4 type domain containing protein, expressed	#N/A
9629.m01551	9629.t01474	12001.t01414	13101.t01409	LOC_Os01g15630.2	LOC_Os01g15630	zinc finger, C3HC4 type domain containing protein, expressed	#N/A
9629.m01552	9629.t01475	12001.t01415	13101.t01410	LOC_Os01g15640.1	LOC_Os01g15640	no apical meristem protein, putative, expressed	NAC
9629.m01581	9629.t01502	12001.t01441	13101.t01435	LOC_Os01g15900.1	LOC_Os01g15900	expressed protein	C2C2-Dof
9629.m01603	9629.t01524	12001.t01462	13101.t01456	LOC_Os01g16120.1	LOC_Os01g16120	zinc finger, C3HC4 type domain containing protein, expressed	#N/A
9629.m01668	9629.t01586	12001.t01523	13101.t01519	LOC_Os01g16740.1	LOC_Os01g16740	transposon protein, putative, unclassified, expressed	FAR1
9629.m01675	9629.t01593	12001.t01530	13101.t01526	LOC_Os01g16810.1	LOC_Os01g16810	MYB family transcription factor, putative, expressed	MYB
9629.m01690	9629.t01608	12001.t01544	13101.t01540	LOC_Os01g16950.1	LOC_Os01g16950	zinc finger, C3HC4 type domain containing protein, expressed	#N/A
9629.m01695	9629.t01613	12001.t01548	13101.t01545	LOC_Os01g17000.1	LOC_Os01g17000	expressed protein	C2C2-Dof
9629.m01771	9629.t01687	12001.t01619	13101.t01613	LOC_Os01g18240.1	LOC_Os01g18240	MYB family transcription factor, putative, expressed	MYB
9629.m01776	9629.t01692	12001.t01624	13101.t01618	LOC_Os01g18290.1	Present in Obsolete list		bHLH
9629.m01783	9629.t01699	12001.t01631	13101.t01625	LOC_Os01g18360.1	LOC_Os01g18360	OsIAA4 - Auxin-responsive Aux/IAA gene family member, expressed	AUX/IAA
9629.m01789	9629.t01705	12001.t01636	13101.t01630	LOC_Os01g18420.1	LOC_Os01g18420	OsMADS88 - MADS-box family gene with M-gamma type-box, expressed	MADS
9629.m01791	9629.t01707	12001.t01637	13101.t01631	LOC_Os01g18440.1	LOC_Os01g18440	OsMADS89 - MADS-box family gene with M-gamma type-box, expressed	MADS
9629.m01836	9629.t01749	12001.t01675	13101.t01668	LOC_Os01g18850.2	LOC_Os01g18850	OsSPL1 - SBP-box gene family member, expressed	SBP
9629.m01838	9629.t01751	12001.t01677	13101.t01670	LOC_Os01g18870.1	LOC_Os01g18870	helix-loop-helix DNA-binding domain containing protein, expressed	bHLH
9629.m01886	9629.t01798	12001.t01723	13101.t01716	LOC_Os01g19330.1	LOC_Os01g19330	MYB family transcription factor, putative, expressed	MYB
9629.m01935	9629.t01846	12001.t01770	13101.t01760	LOC_Os01g19800.1	LOC_Os01g19800	zinc finger, C3HC4 type, putative, expressed	#N/A
9629.m01952	9629.t01862	12001.t01785	13101.t01775	LOC_Os01g19970.1	LOC_Os01g19970	MYB family transcription factor, putative, expressed	MYB
9629.m01992	9629.t01902	12001.t01828	13101.t01819	LOC_Os01g20910.1	LOC_Os01g20910	zinc finger, C3HC4 type domain containing protein, expressed	#N/A
9629.m02014	9629.t01923	12001.t01849	13101.t01839	LOC_Os01g21120.1	LOC_Os01g21120	AP2 domain containing protein, expressed	AP2-EREBP
9629.m02292	9629.t02191	12001.t02102	13101.t02080	LOC_Os01g23760.1	LOC_Os01g23760	OsMADS93 - MADS-box family gene with M-beta type-box, expressed	MADS
9629.m02293	9629.t02192	12001.t02103	13101.t02081	LOC_Os01g23770.1	LOC_Os01g23770	OsMADS94 - MADS-box family gene with M-beta type-box, expressed	MADS
9629.m02324	9629.t02222	12001.t02129	13101.t02108	LOC_Os01g24070.2	LOC_Os01g24070	GATA zinc finger domain containing protein, expressed	C2C2-GATA
9629.m02364	9629.t02262	12001.t02167	13101.t02146	LOC_Os01g24460.1	LOC_Os01g24460	histone-like transcription factor and archaeal histone, putative, expressed	CCAAT
9629.m02408	9629.t02305	12001.t02207	13101.t02188	LOC_Os01g24880.2	LOC_Os01g24880	zinc finger, C3HC4 type domain containing protein, expressed	#N/A
9629.m02581	9629.t02473	12001.t02408	13101.t02335	LOC_Os01g27040.1	LOC_Os01g27040	chromatin-remodeling complex ATPase chain, putative, expressed	SNF2
9629.m02731	9629.t02622	12001.t02546	13101.t02472	LOC_Os01g28520.1	LOC_Os01g28520	OsFBX8 - F-box domain containing protein, expressed	#N/A
9629.m02866	9629.t02752	12001.t02666	13101.t02592	LOC_Os01g29840.1	LOC_Os01g29840	no apical meristem protein, putative, expressed	NAC
9629.m03078	9629.t02958	12001.t02862	13101.t02789	LOC_Os01g32920.1	LOC_Os01g32920	ZOS1-08 - C2H2 zinc finger protein, expressed	#N/A
9629.m03129	9629.t03008	12001.t02907	13101.t02831	LOC_Os01g33400.1	LOC_Os01g33400	helix-loop-helix DNA-binding domain containing protein, expressed	bHLH
9629.m03253	9629.t03128	12001.t03020	13101.t02943	LOC_Os01g34630.1	LOC_Os01g34630	retrotransposon protein, putative, Ty1-copia subclass, expressed	#N/A
9629.m03294	9629.t03169	12001.t03059	13101.t02982	LOC_Os01g35040.1	LOC_Os01g35040	ZOS1-09 - C2H2 zinc finger protein, expressed	#N/A
9629.m03301	9629.t03176	12001.t03065	13101.t02988	LOC_Os01g35100.1	LOC_Os01g35100	zinc finger, C3HC4 type domain containing protein, expressed	#N/A
9629.m03303	9629.t03178	12001.t03067	13101.t02990	LOC_Os01g35120.1	LOC_Os01g35120	zinc finger, C3HC4 type domain containing protein, expressed	#N/A
9629.m03416	9629.t03289	12001.t03171	13101.t03093	LOC_Os01g36220.1	LOC_Os01g36220	bZIP transcription factor domain containing protein, expressed	bZIP
9629.m03440	9629.t03313	12001.t03194	13101.t03116	LOC_Os01g36460.1	LOC_Os01g36460	MYB family transcription factor, putative, expressed	MYB
9629.m03458	9629.t03331	12001.t03211	13101.t03133	LOC_Os01g36630.1	LOC_Os01g36630	jmjC domain-containing protein 4, putative, expressed	Jumonji
9629.m03526	9629.t03395	12001.t03271	13101.t03193	LOC_Os01g37260.1	LOC_Os01g37260	OsFBX14 - F-box domain containing protein, expressed	#N/A
9629.m03666	9629.t03530	12001.t03397	13101.t03318	LOC_Os01g38610.1	LOC_Os01g38610	helix-loop-helix DNA-binding domain containing protein, expressed	bHLH
9629.m03667	9629.t03530	12001.t03397	13101.t03318	LOC_Os01g38610.1	LOC_Os01g38610	helix-loop-helix DNA-binding domain containing protein, expressed	bHLH
9629.m03711	9629.t03572	12001.t03435	13101.t03357	LOC_Os01g39020.1	LOC_Os01g39020	HSF-type DNA-binding domain containing protein, expressed	HSF
9629.m03719	9629.t03580	12001.t03443	13101.t03365	LOC_Os01g39100.1	LOC_Os01g39100	zinc finger C-x8-C-x5-C-x3-H type family protein, expressed	C3H
9629.m03720	9629.t03581	12001.t03444	13101.t03366	LOC_Os01g39110.1	LOC_Os01g39110	ZOS1-10 - C2H2 zinc finger protein, expressed	C2H2
9629.m03744	9629.t03604	12001.t03463	13101.t03385	LOC_Os01g39330.1	LOC_Os01g39330	helix-loop-helix DNA-binding domain containing protein, expressed	bHLH
9629.m03760	9629.t03619	12001.t03475	13101.t03397	LOC_Os01g39480.1	LOC_Os01g39480	anthocyanin regulatory Lc protein, putative, expressed	bHLH
9629.m03770	9629.t03629	12001.t03485	13101.t03407	LOC_Os01g39580.1	LOC_Os01g39580	anthocyanin regulatory Lc protein, putative, expressed	bHLH
9629.m03798	9629.t03656	12001.t03511	13101.t03433	LOC_Os01g39850.1	LOC_Os01g39850	histone-like transcription factor and archaeal histone, putative, expressed	CCAAT
9629.m03825	9629.t03682	12001.t03537	13101.t03458	LOC_Os01g40110.1	LOC_Os01g40110	ZOS1-11 - C2H2 zinc finger protein, expressed	#N/A
9629.m03841	9629.t03697	12001.t03552	13101.t03473	LOC_Os01g40260.1	LOC_Os01g40260	WRKY77, expressed	WRKY
9629.m03859	9629.t03715	12001.t03568	13101.t03489	LOC_Os01g40430.1	LOC_Os01g40430	WRKY27, expressed	WRKY
9629.m03883	9629.t03739	12001.t03590	13101.t03510	LOC_Os01g40670.1	LOC_Os01g40670	single myb histone, putative, expressed	MYB-related
9629.m04010	9629.t03864	12001.t03710	13101.t03630	LOC_Os01g41900.1	LOC_Os01g41900	Myb transcription factor, putative, expressed	MYB-related
9629.m04011	9629.t03864	12001.t03710	13101.t03630	LOC_Os01g41900.1	LOC_Os01g41900	Myb transcription factor, putative, expressed	MYB-related
9629.m04042	9629.t03895	12001.t03739	13101.t03660	LOC_Os01g42200.1	LOC_Os01g42200	expressed protein	#N/A
9629.m04076	9629.t03926	12001.t03767	13101.t03686	LOC_Os01g42500.1	LOC_Os01g42500	zinc finger, C3HC4 type family protein, expressed	#N/A
9629.m04125	9629.t03973	12001.t03813	13101.t03732	LOC_Os01g42970.1	LOC_Os01g42970	zinc finger C-x8-C-x5-C-x3-H type family protein, expressed	C3H
9629.m04126	9629.t03973	12001.t03813	13101.t03732	LOC_Os01g42970.1	LOC_Os01g42970	zinc finger C-x8-C-x5-C-x3-H type family protein, expressed	C3H
9629.m04130	9629.t03977	12001.t03817	13101.t03736	LOC_Os01g43010.2	LOC_Os01g43010	transposon protein, putative, unclassified, expressed	#N/A
9629.m04151	9629.t03994	12001.t03834	13101.t03753	LOC_Os01g43180.1	LOC_Os01g43180	MYB family transcription factor, putative, expressed	MYB-related
9629.m04157	9629.t03999	12001.t03839	13101.t03758	LOC_Os01g43230.2	LOC_Os01g43230	expressed protein	#N/A
9629.m04158	9629.t03999	12001.t03839	13101.t03758	LOC_Os01g43230.2	LOC_Os01g43230	expressed protein	#N/A
9629.m04194	9629.t04032	12001.t03870	13101.t03791	LOC_Os01g43550.2	LOC_Os01g43550	WRKY12, expressed	WRKY
9629.m04199	9629.t04036	12001.t03874	13101.t03795	LOC_Os01g43590.2	LOC_Os01g43590	HSF-type DNA-binding domain containing protein, expressed	HSF
9629.m04198	9629.t04036	12001.t03874	13101.t03795	LOC_Os01g43590.2	LOC_Os01g43590	HSF-type DNA-binding domain containing protein, expressed	HSF
9629.m04205	9629.t04042	12001.t03880	13101.t03801	LOC_Os01g43650.2	LOC_Os01g43650	WRKY11, expressed	WRKY
9629.m04267	9629.t04101	12001.t03934	13101.t03855	LOC_Os01g44240.1	LOC_Os01g44240	zinc finger, C3HC4 type domain containing protein, expressed	#N/A
9629.m04293	9629.t04126	12001.t03958	13101.t03877	LOC_Os01g44990.1	LOC_Os01g44990	ercc6 protein, putative, expressed	SNF2
9629.m04304	9629.t04137	12001.t03968	13101.t03887	LOC_Os01g45090.1	LOC_Os01g45090	MYB family transcription factor, putative, expressed	MYB
9629.m04354	9629.t04186	12001.t04012	13101.t03931	LOC_Os01g45570.1	LOC_Os01g45570	homeobox associated leucine zipper, putative, expressed	HB
9629.m04372	9629.t04204	12001.t04026	13101.t03946	LOC_Os01g45730.1	LOC_Os01g45730	zinc finger C-x8-C-x5-C-x3-H type family protein, expressed	C3H
9629.m04387	9629.t04217	12001.t04039	13101.t03959	LOC_Os01g45860.1	LOC_Os01g45860	GRAS family transcription factor domain containing protein, expressed	GRAS
9629.m04484	9629.t04312	12001.t04130	13101.t04047	LOC_Os01g46800.1	LOC_Os01g46800	WRKY15, expressed	WRKY
9629.m04491	9629.t04319	12001.t04137	13101.t04054	LOC_Os01g46870.1	LOC_Os01g46870	AP2 domain containing protein, expressed	AP2-EREBP
9629.m04502	9629.t04330	12001.t04146	13101.t04064	LOC_Os01g46970.1	LOC_Os01g46970	transcription factor, putative, expressed	bZIP
9629.m04540	9629.t04368	12001.t04184	13101.t04105	LOC_Os01g47360.1	LOC_Os01g47360	GATA zinc finger domain containing protein, expressed	C2C2-GATA
9629.m04541	9629.t04369	12001.t04185	13101.t04106	LOC_Os01g47370.1	LOC_Os01g47370	MYB family transcription factor, putative, expressed	MYB-related
9629.m04565	9629.t04389	12001.t04204	13101.t04125	LOC_Os01g47560.1	LOC_Os01g47560	WRKY16, expressed	WRKY
9629.m04569	9629.t04393	12001.t04207	13101.t04128	LOC_Os01g47600.1	LOC_Os01g47600	HMG1/2, putative, expressed	HMG
9629.m04584	9629.t04407	12001.t04220	13101.t04142	LOC_Os01g47740.2	LOC_Os01g47740	zinc finger, C3HC4 type domain containing protein, expressed	#N/A
9629.m04585	9629.t04407	12001.t04220	13101.t04142	LOC_Os01g47740.2	LOC_Os01g47740	zinc finger, C3HC4 type domain containing protein, expressed	#N/A
9629.m04586	9629.t04407	12001.t04220	13101.t04142	LOC_Os01g47740.2	LOC_Os01g47740	zinc finger, C3HC4 type domain containing protein, expressed	#N/A
9629.m04587	9629.t04407	12001.t04220	13101.t04142	LOC_Os01g47740.2	LOC_Os01g47740	zinc finger, C3HC4 type domain containing protein, expressed	#N/A
9629.m04619	9629.t04439	12001.t04251	13101.t04173	LOC_Os01g48060.1	LOC_Os01g48060	auxin response factor, putative, expressed	ARF
9629.m04620	9629.t04439	12001.t04251	13101.t04173	LOC_Os01g48060.1	LOC_Os01g48060	auxin response factor, putative, expressed	ARF
9629.m04627	9629.t04446	12001.t04258	13101.t04180	LOC_Os01g48130.1	LOC_Os01g48130	no apical meristem protein, putative, expressed	NAC
9629.m04631	9629.t04450	12001.t04262	13101.t04184	LOC_Os01g48170.1	LOC_Os01g48170	homeobox domain containing protein, expressed	HB
9629.m04645	9629.t04462	12001.t04273	13101.t04195	LOC_Os01g48290.1	LOC_Os01g48290	dof zinc finger domain containing protein, putative, expressed	C2C2-Dof
9629.m04650	9629.t04465	12001.t04276	13101.t04198	LOC_Os01g48320.1	LOC_Os01g48320	transcription factor like protein, putative, expressed	Trihelix
9629.m04655	9629.t04470	12001.t04281	13101.t04203	LOC_Os01g48370.1	LOC_Os01g48370	OsFBT1 - F-box and tubby domain containing protein, expressed	TUB
9629.m04691	9629.t04503	12001.t04313	13101.t04235	LOC_Os01g48700.1	LOC_Os01g48700	transcription factor Dp, putative, expressed	E2F-DP
9629.m04745	9629.t04549	12001.t04357	13101.t04278	LOC_Os01g49160.1	LOC_Os01g49160	MYB family transcription factor, putative, expressed	MYB
9629.m04757	9629.t04561	12001.t04367	13101.t04289	LOC_Os01g49280.1	LOC_Os01g49280	zinc finger family protein, putative, expressed	#N/A
9629.m04810	9629.t04613	12001.t04415	13101.t04334	LOC_Os01g49770.1	LOC_Os01g49770	zinc finger, C3HC4 type domain containing protein, expressed	#N/A
9629.m04816	9629.t04619	12001.t04421	13101.t04340	LOC_Os01g49830.1	LOC_Os01g49830	B3 DNA binding domain containing protein, expressed	AP2-EREBP
9629.m04845	9629.t04648	12001.t04448	13101.t04368	LOC_Os01g50110.1	LOC_Os01g50110	MYB family transcription factor, putative, expressed	MYB
9629.m04910	9629.t04711	12001.t04506	13101.t04426	LOC_Os01g50720.1	LOC_Os01g50720	MYB family transcription factor, putative, expressed	MYB
9629.m04913	9629.t04714	12001.t04509	13101.t04429	LOC_Os01g50750.1	LOC_Os01g50750	zinc finger, C3HC4 type domain containing protein, expressed	#N/A
9629.m04923	9629.t04723	12001.t04518	13101.t04438	LOC_Os01g50840.1	LOC_Os01g50840	expressed protein	#N/A
9629.m04933	9629.t04733	12001.t04528	13101.t04448	LOC_Os01g50940.1	LOC_Os01g50940	helix-loop-helix DNA-binding domain containing protein, expressed	bHLH
9629.m04953	9629.t04753	12001.t04548	13101.t04468	LOC_Os01g51140.2	LOC_Os01g51140	helix-loop-helix DNA-binding domain containing protein, expressed	bHLH
9629.m04954	9629.t04753	12001.t04548	13101.t04468	LOC_Os01g51140.2	LOC_Os01g51140	helix-loop-helix DNA-binding domain containing protein, expressed	bHLH
9629.m04966	9629.t04765	12001.t04560	13101.t04479	LOC_Os01g51260.1	LOC_Os01g51260	MYB family transcription factor, putative, expressed	MYB
9629.m05010	9629.t04808	12001.t04600	13101.t04522	LOC_Os01g51690.1	LOC_Os01g51690	WRKY26, expressed	WRKY
9629.m05051	9629.t04847	12001.t04636	13101.t04559	LOC_Os01g52090.2	LOC_Os01g52090	transcription factor like protein, putative, expressed	Trihelix
9629.m05053	9629.t04849	12001.t04638	13101.t04561	LOC_Os01g52110.9	LOC_Os01g52110	RING finger and CHY zinc finger domain-containing protein 1, putative, expressed	#N/A
9629.m05054	9629.t04849	12001.t04638	13101.t04561	LOC_Os01g52110.9	LOC_Os01g52110	RING finger and CHY zinc finger domain-containing protein 1, putative, expressed	#N/A
9629.m05086	9629.t04879	12001.t04668	13101.t04588	LOC_Os01g52410.1	LOC_Os01g52410	myb-like DNA-binding domain containing protein, putative, expressed	MYB
9629.m05098	9629.t04891	12001.t04680	13101.t04600	LOC_Os01g52540.1	LOC_Os01g52540	B3 DNA binding domain containing protein, expressed	ABI3VP1
9629.m05119	9629.t04907	12001.t04694	13101.t04614	LOC_Os01g52680.1	LOC_Os01g52680	OsMADS32 - MADS-box family gene with MIKCc type-box, expressed	MADS
9629.m05156	9629.t04944	12001.t04729	13101.t04649	LOC_Os01g53040.1	LOC_Os01g53040	WRKY14, expressed	WRKY
9629.m05176	9629.t04964	12001.t04744	13101.t04666	LOC_Os01g53220.1	LOC_Os01g53220	HSF-type DNA-binding domain containing protein, expressed	HSF
9629.m05180	9629.t04968	12001.t04748	13101.t04670	LOC_Os01g53260.1	LOC_Os01g53260	WRKY23, expressed	WRKY
9629.m05205	9629.t04993	12001.t04770	13101.t04691	LOC_Os01g53500.1	LOC_Os01g53500	RING-H2 finger protein ATL2M, putative, expressed	#N/A
9629.m05221	9629.t05008	12001.t04784	13101.t04705	LOC_Os01g53650.1	LOC_Os01g53650	zinc finger CCCH type family protein, putative, expressed	C3H
9629.m05245	9629.t05032	12001.t04805	13101.t04728	LOC_Os01g53880.3	LOC_Os01g53880	OsIAA6 - Auxin-responsive Aux/IAA gene family member, expressed	AUX/IAA
9629.m05246	9629.t05032	12001.t04805	13101.t04728	LOC_Os01g53880.3	LOC_Os01g53880	OsIAA6 - Auxin-responsive Aux/IAA gene family member, expressed	AUX/IAA
9629.m05247	9629.t05032	12001.t04805	13101.t04728	LOC_Os01g53880.3	LOC_Os01g53880	OsIAA6 - Auxin-responsive Aux/IAA gene family member, expressed	AUX/IAA
9629.m05248	9629.t05032	12001.t04805	13101.t04728	LOC_Os01g53880.3	LOC_Os01g53880	OsIAA6 - Auxin-responsive Aux/IAA gene family member, expressed	AUX/IAA
9629.m05285	9629.t05065	12001.t04838	13101.t04759	LOC_Os01g54210.1	LOC_Os01g54210	GATA zinc finger domain containing protein, expressed	C2C2-GATA
9629.m05320	9629.t05099	12001.t04871	13101.t04793	LOC_Os01g54550.1	LOC_Os01g54550	HSF-type DNA-binding domain containing protein, expressed	HSF
9629.m05325	9629.t05104	12001.t04876	13101.t04798	LOC_Os01g54600.1	LOC_Os01g54600	WRKY13, expressed	WRKY
9629.m05350	9629.t05129	12001.t04899	13101.t04820	LOC_Os01g54850.1	LOC_Os01g54850	OsFBX24 - F-box domain containing protein, expressed	#N/A
9629.m05354	9629.t05133	12001.t04903	13101.t04824	LOC_Os01g54890.1	LOC_Os01g54890	ethylene-responsive transcription factor 2, putative, expressed	AP2-EREBP
9629.m05364	9629.t05143	12001.t04912	13101.t04834	LOC_Os01g54990.1	LOC_Os01g54990	auxin response factor, putative, expressed	ARF
9629.m05377	9629.t05155	12001.t04923	13101.t04846	LOC_Os01g55100.1	LOC_Os01g55100	slTCP3, putative, expressed	#N/A
9629.m05378	9629.t05156	12001.t04924	13101.t04847	LOC_Os01g55110.1	LOC_Os01g55110	RING-H2 finger protein, putative, expressed	#N/A
9629.m05382	9629.t05160	12001.t04928	13101.t04851	LOC_Os01g55150.1	LOC_Os01g55150	bZIP transcription factor domain containing protein, expressed	bZIP
9629.m05402	9629.t05180	12001.t04946	13101.t04869	LOC_Os01g55340.1	LOC_Os01g55340	dof zinc finger domain containing protein, putative, expressed	C2C2-Dof
9629.m05412	9629.t05189	12001.t04955	13101.t04878	LOC_Os01g55430.2	LOC_Os01g55430	OsFBT2 - F-box and tubby domain containing protein, expressed	TUB
9629.m05428	9629.t05204	12001.t04968	13101.t04892	LOC_Os01g55580.2	LOC_Os01g55580	tesmin/TSO1-like CXC domain containing protein, expressed	CPP
9629.m05445	9629.t05221	12001.t04985	13101.t04908	LOC_Os01g55750.3	LOC_Os01g55750	TCP family transcription factor, putative, expressed	TCP
9629.m05446	9629.t05221	12001.t04985	13101.t04908	LOC_Os01g55750.3	LOC_Os01g55750	TCP family transcription factor, putative, expressed	TCP
9629.m05447	9629.t05221	12001.t04985	13101.t04908	LOC_Os01g55750.3	LOC_Os01g55750	TCP family transcription factor, putative, expressed	TCP
9629.m05481	9629.t05253	12001.t05016	13101.t04938	LOC_Os01g56070.4	LOC_Os01g56070	RING finger protein, putative, expressed	#N/A
9629.m05482	9629.t05253	12001.t05016	13101.t04938	LOC_Os01g56070.4	LOC_Os01g56070	RING finger protein, putative, expressed	#N/A
9629.m05483	9629.t05253	12001.t05016	13101.t04938	LOC_Os01g56070.4	LOC_Os01g56070	RING finger protein, putative, expressed	#N/A
9629.m05549	9629.t05318	12001.t05079	13101.t05001	LOC_Os01g56690.1	LOC_Os01g56690	helix-loop-helix DNA-binding domain containing protein, expressed	bHLH
9629.m05593	9629.t05360	12001.t05119	13101.t05039	LOC_Os01g57110.2	LOC_Os01g57110	SNF2 family N-terminal domain containing protein, expressed	SNF2
9629.m05594	9629.t05360	12001.t05119	13101.t05039	LOC_Os01g57110.2	LOC_Os01g57110	SNF2 family N-terminal domain containing protein, expressed	SNF2
9629.m05643	9629.t05406	12001.t05162	13101.t05083	LOC_Os01g57580.1	LOC_Os01g57580	bHelix-loop-helix transcription factor, putative, expressed	bHLH
9629.m05650	9629.t05413	12001.t05167	13101.t05089	LOC_Os01g57650.1	LOC_Os01g57650	ZOS1-12 - C2H2 zinc finger protein, expressed	C2H2
9629.m05674	9629.t05437	12001.t05190	13101.t05111	LOC_Os01g57890.2	LOC_Os01g57890	Homeobox domain containing protein, expressed	HB
9629.m05675	9629.t05437	12001.t05190	13101.t05111	LOC_Os01g57890.2	LOC_Os01g57890	Homeobox domain containing protein, expressed	HB
9629.m05730	9629.t05489	12001.t05236	13101.t05157	LOC_Os01g58400.2	LOC_Os01g58400	zinc finger C3HC4 type family protein, putative, expressed	#N/A
9629.m05732	9629.t05491	12001.t05238	13101.t05159	LOC_Os01g58420.1	LOC_Os01g58420	AP2 domain containing protein, expressed	AP2-EREBP
9629.m05768	9629.t05525	12001.t05271	13101.t05195	LOC_Os01g58760.1	LOC_Os01g58760	bZIP transcription factor domain containing protein, expressed	bZIP
9629.m05770	9629.t05527	12001.t05273	13101.t05197	LOC_Os01g58780.1	LOC_Os01g58780	zinc finger, C3HC4 type domain containing protein, expressed	#N/A
9629.m05840	9629.t05592	12001.t05334	13101.t05259	LOC_Os01g59450.1	LOC_Os01g59450	ZOS1-13 - C2H2 zinc finger protein, expressed	#N/A
9629.m05859	9629.t05610	12001.t05352	13101.t05278	LOC_Os01g59640.1	LOC_Os01g59640	no apical meristem protein, putative, expressed	NAC
9629.m05861	9629.t05612	12001.t05353	13101.t05279	LOC_Os01g59660.3	LOC_Os01g59660	MYB family transcription factor, putative, expressed	MYB
9629.m05862	9629.t05612	12001.t05353	13101.t05279	LOC_Os01g59660.3	LOC_Os01g59660	MYB family transcription factor, putative, expressed	MYB
9629.m05863	9629.t05612	12001.t05353	13101.t05279	LOC_Os01g59660.3	LOC_Os01g59660	MYB family transcription factor, putative, expressed	MYB
9629.m05893	9629.t05639	12001.t05387	13101.t05312	LOC_Os01g60020.1	LOC_Os01g60020	NAC domain transcription factor, putative, expressed	NAC
9629.m05920	9629.t05664	12001.t05410	13101.t05335	LOC_Os01g60270.1	LOC_Os01g60270	homeobox domain containing protein, expressed	HB
9629.m05921	9629.t05664	12001.t05410	13101.t05335	LOC_Os01g60270.1	LOC_Os01g60270	homeobox domain containing protein, expressed	HB
9629.m05945	9629.t05686	12001.t05430	13101.t05355	LOC_Os01g60490.1	LOC_Os01g60490	WRKY22, expressed	WRKY
9629.m05948	9629.t05689	12001.t05433	13101.t05358	LOC_Os01g60520.1	LOC_Os01g60520	WRKY116, expressed	WRKY
9629.m05950	9629.t05691	12001.t05435	13101.t05360	LOC_Os01g60540.1	LOC_Os01g60540	WRKY20, expressed	WRKY
9629.m05956	9629.t05697	12001.t05441	13101.t05366	LOC_Os01g60600.1	LOC_Os01g60600	WRKY108, expressed	WRKY
9629.m05960	9629.t05701	12001.t05445	13101.t05370	LOC_Os01g60640.1	LOC_Os01g60640	WRKY21, expressed	WRKY
9629.m05970	9629.t05710	12001.t05454	13101.t05379	LOC_Os01g60730.2	LOC_Os01g60730	RING-H2 finger protein, putative, expressed	#N/A
9629.m05971	9629.t05710	12001.t05454	13101.t05379	LOC_Os01g60730.2	LOC_Os01g60730	RING-H2 finger protein, putative, expressed	#N/A
9629.m06009	9629.t05745	12001.t05488	13101.t05411	LOC_Os01g61080.1	LOC_Os01g61080	WRKY24, expressed	WRKY
9629.m06047	9629.t05780	12001.t05521	13101.t05445	LOC_Os01g61420.1	LOC_Os01g61420	zinc finger, C3HC4 type domain containing protein, expressed	#N/A
9629.m06052	9629.t05785	12001.t05526	13101.t05450	LOC_Os01g61470.1	LOC_Os01g61470	zinc finger, C3HC4 type domain containing protein, expressed	#N/A
9629.m06053	9629.t05786	12001.t05527	13101.t05451	LOC_Os01g61480.1	LOC_Os01g61480	helix-loop-helix DNA-binding domain containing protein, expressed	bHLH
9629.m06092	9629.t05819	12001.t05557	13101.t05481	LOC_Os01g61810.2	LOC_Os01g61810	histone-like transcription factor and archaeal histone, putative, expressed	CCAAT
9629.m06094	9629.t05819	12001.t05557	13101.t05481	LOC_Os01g61810.2	LOC_Os01g61810	histone-like transcription factor and archaeal histone, putative, expressed	CCAAT
9629.m06093	9629.t05819	12001.t05557	13101.t05481	LOC_Os01g61810.2	LOC_Os01g61810	histone-like transcription factor and archaeal histone, putative, expressed	CCAAT
9629.m06097	9629.t05822	12001.t05559	13101.t05484	LOC_Os01g61830.1	LOC_Os01g61830	zinc finger C-x8-C-x5-C-x3-H type family protein, expressed	C3H
9629.m06105	9629.t05829	12001.t05566	13101.t05491	LOC_Os01g61900.1	LOC_Os01g61900	CCT motif family protein, expressed	Orphans
9629.m06129	9629.t05852	12001.t05589	13101.t05514	LOC_Os01g62130.1	LOC_Os01g62130	ZOS1-14 - C2H2 zinc finger protein, expressed	#N/A
9629.m06135	9629.t05858	12001.t05595	13101.t05520	LOC_Os01g62190.1	LOC_Os01g62190	ZOS1-15 - C2H2 zinc finger protein, expressed	#N/A
9629.m06158	9629.t05880	12001.t05616	13101.t05540	LOC_Os01g62410.1	LOC_Os01g62410	MYB family transcription factor, putative, expressed	MYB
9629.m06168	9629.t05885	12001.t05621	13101.t05545	LOC_Os01g62460.2	LOC_Os01g62460	ZOS1-16 - C2H2 zinc finger protein, expressed	GRAS
9629.m06169	9629.t05885	12001.t05621	13101.t05545	LOC_Os01g62460.2	LOC_Os01g62460	ZOS1-16 - C2H2 zinc finger protein, expressed	GRAS
9629.m06174	9629.t05890	12001.t05626	13101.t05550	LOC_Os01g62510.1	LOC_Os01g62510	WRKY119, expressed	WRKY
9629.m06187	9629.t05903	12001.t05638	13101.t05564	LOC_Os01g62640.1	LOC_Os01g62640	zinc finger, C3HC4 type domain containing protein, expressed	#N/A
9629.m06190	9629.t05905	12001.t05640	13101.t05566	LOC_Os01g62660.1	LOC_Os01g62660	MYB family transcription factor, putative, expressed	G2-like
9629.m06221	9629.t05930	12001.t05665	13101.t05592	LOC_Os01g62920.1	LOC_Os01g62920	homeodomain protein, putative, expressed	HB
9629.m06245	9629.t05954	12001.t05686	13101.t05613	LOC_Os01g63160.1	LOC_Os01g63160	MYB family transcription factor, putative, expressed	MYB
9629.m06276	9629.t05983	12001.t05715	13101.t05640	LOC_Os01g63460.1	LOC_Os01g63460	MYB family transcription factor, putative, expressed	MYB
9629.m06297	9629.t06004	12001.t05736	13101.t05661	LOC_Os01g63680.1	LOC_Os01g63680	MYB family transcription factor, putative, expressed	MYB
9629.m06333	9629.t06035	12001.t05766	13101.t05689	LOC_Os01g63980.1	LOC_Os01g63980	ZOS1-17 - C2H2 zinc finger protein, expressed	C2H2
9629.m06337	9629.t06037	12001.t05768	13101.t05691	LOC_Os01g64000.2	LOC_Os01g64000	bZIP transcription factor, putative, expressed	bZIP
9629.m06339	9629.t06039	12001.t05770	13101.t05693	LOC_Os01g64020.2	LOC_Os01g64020	transcription factor, putative, expressed	bZIP
9629.m06340	9629.t06039	12001.t05770	13101.t05693	LOC_Os01g64020.2	LOC_Os01g64020	transcription factor, putative, expressed	bZIP
9629.m06370	9629.t06069	12001.t05799	13101.t05723	LOC_Os01g64310.1	LOC_Os01g64310	no apical meristem protein, putative, expressed	NAC
9629.m06374	9629.t06073	12001.t05803	13101.t05728	LOC_Os01g64360.1	LOC_Os01g64360	MYB family transcription factor, putative, expressed	MYB
9629.m06397	9629.t06096	12001.t05826	13101.t05751	LOC_Os01g64590.1	LOC_Os01g64590	dof zinc finger domain containing protein, putative, expressed	C2C2-Dof
9629.m06400	9629.t06099	12001.t05829	13101.t05754	LOC_Os01g64620.1	LOC_Os01g64620	zinc finger, C3HC4 type domain containing protein, expressed	#N/A
9629.m06410	9629.t06107	12001.t05837	13101.t05762	LOC_Os01g64700.2	LOC_Os01g64700	OsFBT3 - F-box and tubby domain containing protein, expressed	TUB
9629.m06413	9629.t06110	12001.t05840	13101.t05765	LOC_Os01g64730.2	LOC_Os01g64730	bZIP transcription factor domain containing protein, expressed	#N/A
9629.m06420	9629.t06116	12001.t05845	13101.t05771	LOC_Os01g64790.1	LOC_Os01g64790	AP2 domain containing protein, expressed	AP2-EREBP
9629.m06451	9629.t06146	12001.t05874	13101.t05799	LOC_Os01g65080.1	LOC_Os01g65080	ZOS1-18 - C2H2 zinc finger protein, expressed	C2H2
9629.m06452	9629.t06146	12001.t05874	13101.t05799	LOC_Os01g65080.1	LOC_Os01g65080	ZOS1-18 - C2H2 zinc finger protein, expressed	C2H2
9629.m06453	9629.t06146	12001.t05874	13101.t05799	LOC_Os01g65080.1	LOC_Os01g65080	ZOS1-18 - C2H2 zinc finger protein, expressed	C2H2
9629.m06483	9629.t06175	12001.t05903	13101.t05827	LOC_Os01g65370.1	LOC_Os01g65370	MYB family transcription factor, putative, expressed	MYB
9629.m06505	9629.t06197	12001.t05922	13101.t05847	LOC_Os01g65600.1	LOC_Os01g65600	PHD-finger domain containing protein, putative, expressed	PHD
9629.m06530	9629.t06222	12001.t05946	13101.t05873	LOC_Os01g65850.1	LOC_Os01g65850	CHD3-type chromatin-remodeling factor PICKLE, putative, expressed	SNF2
9629.m06535	9629.t06227	12001.t05951	13101.t05878	LOC_Os01g65900.1	LOC_Os01g65900	chitin-inducible gibberellin-responsive protein, putative, expressed	GRAS
9629.m06548	9629.t06240	12001.t05964	13101.t05890	LOC_Os01g66030.2	LOC_Os01g66030	OsMADS2 - MADS-box family gene with MIKCc type-box, expressed	MADS
9629.m06552	9629.t06244	12001.t05968	13101.t05894	LOC_Os01g66070.1	LOC_Os01g66070	PHD-finger domain containing protein, putative	PHD
9629.m06557	9629.t06249	12001.t05973	13101.t05899	LOC_Os01g66120.1	LOC_Os01g66120	No apical meristem protein, putative, expressed	NAC
9629.m06572	9629.t06264	12001.t05988	13101.t05913	LOC_Os01g66270.1	LOC_Os01g66270	AP2 domain containing protein, expressed	AP2-EREBP
9629.m06574	9629.t06266	12001.t05990	13101.t05915	LOC_Os01g66290.2	LOC_Os01g66290	OsMADS21 - MADS-box family gene with MIKCc type-box, expressed	MADS
9629.m06587	9629.t06279	12001.t06003	13101.t05926	LOC_Os01g66420.2	LOC_Os01g66420	PHD finger protein, putative, expressed	Alfin-like
9629.m06594	9629.t06286	12001.t06010	13101.t05933	LOC_Os01g66490.1	LOC_Os01g66490	no apical meristem protein, putative, expressed	NAC
9629.m06602	9629.t06294	12001.t06017	13101.t05940	LOC_Os01g66570.1	LOC_Os01g66570	ZOS1-19 - C2H2 zinc finger protein, expressed	C2H2
9629.m06638	9629.t06326	12001.t06047	13101.t05970	LOC_Os01g66890.2	LOC_Os01g66890	BTBZ1 - Bric-a-Brac, Tramtrack, and Broad Complex BTB domain with TAZ zinc finger and Calmodulin-binding domains, expressed	TAZ
9629.m06639	9629.t06326	12001.t06047	13101.t05970	LOC_Os01g66890.2	LOC_Os01g66890	BTBZ1 - Bric-a-Brac, Tramtrack, and Broad Complex BTB domain with TAZ zinc finger and Calmodulin-binding domains, expressed	TAZ
9629.m06648	9629.t06334	12001.t06055	13101.t05978	LOC_Os01g66970.4	LOC_Os01g66970	zinc finger, C3HC4 type domain containing protein, expressed	#N/A
9629.m06649	9629.t06334	12001.t06055	13101.t05978	LOC_Os01g66970.4	LOC_Os01g66970	zinc finger, C3HC4 type domain containing protein, expressed	#N/A
9629.m06698	9629.t06379	12001.t06098	13101.t06022	LOC_Os01g67410.1	LOC_Os01g67410	AP2/EREBP transcription factor BABY BOOM, putative, expressed	AP2-EREBP
9629.m06705	9629.t06386	12001.t06105	13101.t06029	LOC_Os01g67480.1	LOC_Os01g67480	helix-loop-helix DNA-binding domain containing protein, expressed	bHLH
9629.m06725	9629.t06403	12001.t06122	13101.t06046	LOC_Os01g67650.1	LOC_Os01g67650	gibberellin response modulator protein, putative, expressed	GRAS
9629.m06727	9629.t06405	12001.t06124	13101.t06048	LOC_Os01g67670.1	LOC_Os01g67670	gibberellin response modulator protein, putative, expressed	GRAS
9629.m06766	9629.t06444	12001.t06172	13101.t06095	LOC_Os01g68160.3	LOC_Os01g68160	ZOS1-22 - C2H2 zinc finger protein, expressed	#N/A
9629.m06791	9629.t06465	12001.t06193	13101.t06114	LOC_Os01g68370.1	LOC_Os01g68370	B3 DNA binding domain containing protein, expressed	ABI3VP1
9629.m06789	9629.t06465	12001.t06193	13101.t06114	LOC_Os01g68370.1	LOC_Os01g68370	B3 DNA binding domain containing protein, expressed	ABI3VP1
9629.m06790	9629.t06465	12001.t06193	13101.t06114	LOC_Os01g68370.1	LOC_Os01g68370	B3 DNA binding domain containing protein, expressed	ABI3VP1
9629.m06810	9629.t06484	12001.t06212	13101.t06132	LOC_Os01g68560.1	LOC_Os01g68560	OsMADS98 - MADS-box family gene with M-beta type-box, expressed	MADS
9629.m06825	9629.t06499	12001.t06225	13101.t06146	LOC_Os01g68700.1	LOC_Os01g68700	BHLH transcription factor, putative, expressed	bHLH
9629.m06843	9629.t06516	12001.t06241	13101.t06162	LOC_Os01g68860.3	LOC_Os01g68860	zinc finger C-x8-C-x5-C-x3-H type family protein, expressed	C3H
9629.m06847	9629.t06520	12001.t06245	13101.t06166	LOC_Os01g68900.1	LOC_Os01g68900	zinc finger, C3HC4 type family protein, expressed	#N/A
9629.m06860	9629.t06533	12001.t06257	13101.t06178	LOC_Os01g69030.4	LOC_Os01g69030	sucrose-phosphate synthase, putative, expressed	#N/A
9629.m06861	9629.t06534	12001.t06258	13101.t06179	LOC_Os01g69040.2	LOC_Os01g69040	zinc finger, C3HC4 type domain containing protein, expressed	#N/A
9629.m06890	9629.t06563	12001.t06286	13101.t06207	LOC_Os01g69830.1	LOC_Os01g69830	OsSPL2 - SBP-box gene family member, expressed	SBP
9629.m06892	9629.t06565	12001.t06288	13101.t06209	LOC_Os01g69850.1	LOC_Os01g69850	OsMADS65 - MADS-box family gene with MIKC* type-box, expressed	MADS
9629.m06900	9629.t06573	12001.t06294	13101.t06215	LOC_Os01g69920.1	LOC_Os01g69920	histidine kinase, putative, expressed	Orphans
9629.m06901	9629.t06573	12001.t06294	13101.t06215	LOC_Os01g69920.1	LOC_Os01g69920	histidine kinase, putative, expressed	Orphans
9629.m06907	9629.t06579	12001.t06300	13101.t06221	LOC_Os01g69980.1	LOC_Os01g69980	TCP family transcription factor, putative, expressed	TCP
9629.m06908	9629.t06579	12001.t06300	13101.t06221	LOC_Os01g69980.1	LOC_Os01g69980	TCP family transcription factor, putative, expressed	TCP
9629.m06923	9629.t06594	12001.t06312	13101.t06235	LOC_Os01g70110.1	LOC_Os01g70110	No apical meristem protein, putative, expressed	NAC
9629.m06929	9629.t06600	12001.t06317	13101.t06240	LOC_Os01g70160.1	LOC_Os01g70160	zinc finger, C3HC4 type domain containing protein, expressed	#N/A
9629.m06936	9629.t06607	12001.t06324	13101.t06247	LOC_Os01g70230.1	LOC_Os01g70230	transcription factor, putative, expressed	Trihelix
9629.m06941	9629.t06611	12001.t06328	13101.t06251	LOC_Os01g70270.2	LOC_Os01g70270	auxin response factor, putative, expressed	ARF
9629.m06942	9629.t06611	12001.t06328	13101.t06251	LOC_Os01g70270.2	LOC_Os01g70270	auxin response factor, putative, expressed	ARF
9629.m06943	9629.t06611	12001.t06328	13101.t06251	LOC_Os01g70270.2	LOC_Os01g70270	auxin response factor, putative, expressed	ARF
9629.m06947	9629.t06615	12001.t06332	13101.t06255	LOC_Os01g70310.1	LOC_Os01g70310	inducer of CBF expression 2, putative, expressed	bHLH
9629.m06997	9629.t06663	12001.t06379	13101.t06305	LOC_Os01g70810.1	LOC_Os01g70810	homeobox domain containing protein, expressed	HB
9629.m07003	9629.t06669	12001.t06385	13101.t06311	LOC_Os01g70870.1	LOC_Os01g70870	ZOS1-23 - C2H2 zinc finger protein, expressed	C2H2
9629.m07004	9629.t06670	12001.t06386	13101.t06312	LOC_Os01g70880.1	LOC_Os01g70880	histone-like transcription factor and archaeal histone, putative, expressed	CCAAT
9629.m07005	9629.t06671	12001.t06387	13101.t06313	LOC_Os01g70890.1	LOC_Os01g70890	histone-like transcription factor and archaeal histone, putative, expressed	CCAAT
9629.m07118	9629.t06781	12001.t06488	13101.t06417	LOC_Os01g71970.1	LOC_Os01g71970	GRAS family transcription factor containing protein, expressed	GRAS
9629.m07153	9629.t06814	12001.t06519	13101.t06449	LOC_Os01g72310.1	LOC_Os01g72310	OsFBO7 - F-box and other domain containing protein, expressed	SNF2
9629.m07155	9629.t06816	12001.t06521	13101.t06451	LOC_Os01g72330.1	LOC_Os01g72330	OsRR4 type-A response regulator, expressed	Orphans
9629.m07159	9629.t06820	12001.t06525	13101.t06455	LOC_Os01g72370.2	LOC_Os01g72370	helix-loop-helix DNA-binding domain containing protein, expressed	bHLH
9629.m07171	9629.t06832	12001.t06537	13101.t06467	LOC_Os01g72490.2	LOC_Os01g72490	LRP1, putative, expressed	SRS
9629.m07275	9629.t06930	12001.t06627	13101.t06561	LOC_Os01g73460.1	LOC_Os01g73460	ATXR, putative, expressed	PHD
9629.m07277	9629.t06932	12001.t06629	13101.t06563	LOC_Os01g73480.1	LOC_Os01g73480	acetyltransferase, GNAT family protein, expressed	GNAT
9629.m07309	9629.t06961	12001.t06657	13101.t06592	LOC_Os01g73770.1	LOC_Os01g73770	dehydration-responsive element-binding protein, putative, expressed	AP2-EREBP
9629.m07338	9629.t06986	12001.t06682	13101.t06617	LOC_Os01g74020.1	LOC_Os01g74020	MYB family transcription factor, putative, expressed	G2-like
9629.m07340	9629.t06988	12001.t06684	13101.t06619	LOC_Os01g74040.1	LOC_Os01g74040	zinc finger, RING-type, putative, expressed	#N/A
9629.m07350	9629.t06998	12001.t06694	13101.t06629	LOC_Os01g74140.1	LOC_Os01g74140	WRKY17, expressed	WRKY
9629.m07379	9629.t07025	12001.t06720	13101.t06656	LOC_Os01g74410.2	LOC_Os01g74410	MYB family transcription factor, putative, expressed	MYB-related
9629.m07380	9629.t07025	12001.t06720	13101.t06656	LOC_Os01g74410.2	LOC_Os01g74410	MYB family transcription factor, putative, expressed	MYB-related
9629.m07383	9629.t07028	12001.t06722	13101.t06658	LOC_Os01g74440.1	LOC_Os01g74440	OsMADS79 - MADS-box family gene with M-alpha type-box, expressed	MADS
9629.m07394	9629.t07038	12001.t06732	13101.t06668	LOC_Os01g74540.1	LOC_Os01g74540	GATA zinc finger domain containing protein, expressed	C2C2-GATA
9629.m07399	9629.t07043	12001.t06737	13101.t06673	LOC_Os01g74590.1	LOC_Os01g74590	MYB family transcription factor, putative, expressed	MYB
9629.m07401	9629.t07045	12001.t06739	13101.t06675	LOC_Os01g74610.1	LOC_Os01g74610	zinc finger, C3HC4 type domain containing protein, expressed	#N/A
9630.m00009	9630.t00009	12002.t00009	13102.t00009	LOC_Os02g01090.1	LOC_Os02g01090	ZOS2-01 - C2H2 zinc finger protein, expressed	C2H2
9630.m00039	9630.t00039	12002.t00036	13102.t00039	LOC_Os02g01360.1	LOC_Os02g01360	OsMADS60 - MADS-box family gene with MIKCc type-box, expressed	#N/A
9630.m00041	9630.t00041	12002.t00038	13102.t00041	LOC_Os02g01380.1	LOC_Os02g01380	expressed protein	Trihelix
9630.m00085	9630.t00084	12002.t00086	13102.t00090	LOC_Os02g01860.1	LOC_Os02g01860	transposon protein, putative, unclassified	FAR1
9630.m00093	9630.t00092	12002.t00094	13102.t00098	LOC_Os02g01940.1	LOC_Os02g01940	transcription factor jumonji, putative, expressed	Jumonji
9630.m00098	9630.t00097	12002.t00099	13102.t00103	LOC_Os02g01990.1	LOC_Os02g01990	CCT motif family protein, expressed	Orphans
9630.m00106	9630.t00103	12002.t00105	13102.t00109	LOC_Os02g02050.1	LOC_Os02g02050	SNF2 family N-terminal domain containing protein, expressed	SNF2
9630.m00131	9630.t00127	12002.t00129	13102.t00133	LOC_Os02g02290.1	LOC_Os02g02290	SNF2 family N-terminal domain containing protein, expressed	SNF2
9630.m00140	9630.t00135	12002.t00136	13102.t00140	LOC_Os02g02370.1	LOC_Os02g02370	myb-like DNA-binding domain containing protein, putative, expressed	MYB
9630.m00151	9630.t00146	12002.t00147	13102.t00150	LOC_Os02g02480.1	LOC_Os02g02480	basic helix-loop-helix DND-binding domain containing protein, expressed	bHLH
9630.m00152	9630.t00146	12002.t00147	13102.t00150	LOC_Os02g02480.1	LOC_Os02g02480	basic helix-loop-helix DND-binding domain containing protein, expressed	bHLH
9630.m00194	9630.t00184	12002.t00182	13102.t00184	LOC_Os02g02820.1	LOC_Os02g02820	helix-loop-helix DNA-binding domain containing protein, expressed	bHLH
9630.m00219	9630.t00205	12002.t00203	13102.t00205	LOC_Os02g03030.1	LOC_Os02g03030	ATXR, putative, expressed	PHD
9630.m00260	9630.t00243	12002.t00258	13102.t00259	LOC_Os02g03580.3	LOC_Os02g03580	transcription factor, putative, expressed	bZIP
9630.m00295	9630.t00277	12002.t00290	13102.t00292	LOC_Os02g03910.1	LOC_Os02g03910	OsFBX35 - F-box domain containing protein, expressed	#N/A
9630.m00299	9630.t00281	12002.t00294	13102.t00296	LOC_Os02g03950.2	LOC_Os02g03950	zinc finger, C3HC4 type family protein, expressed	#N/A
9630.m00300	9630.t00282	12002.t00295	13102.t00297	LOC_Os02g03960.1	LOC_Os02g03960	CPuORF1 - conserved peptide uORF-containing transcript, expressed	bZIP
9630.m00362	9630.t00340	12002.t00348	13102.t00351	LOC_Os02g04490.1	LOC_Os02g04490	histone acetyltransferase HAC1, putative, expressed	PHD
9630.m00378	9630.t00356	12002.t00363	13102.t00366	LOC_Os02g04640.1	LOC_Os02g04640	Myb-like DNA-binding domain containing protein, putative, expressed	G2-like
9630.m00382	9630.t00360	12002.t00366	13102.t00370	LOC_Os02g04680.1	LOC_Os02g04680	OsSPL3 - SBP-box gene family member, expressed	SBP
9630.m00396	9630.t00373	12002.t00379	13102.t00385	LOC_Os02g04810.1	LOC_Os02g04810	auxin response factor 5, putative, expressed	ARF
9630.m00467	9630.t00443	12002.t00445	13102.t00451	LOC_Os02g05470.2	LOC_Os02g05470	CCT motif family protein, expressed	Orphans
9630.m00468	9630.t00443	12002.t00445	13102.t00451	LOC_Os02g05470.2	LOC_Os02g05470	CCT motif family protein, expressed	Orphans
9630.m00472	9630.t00447	12002.t00449	13102.t00455	LOC_Os02g05510.3	LOC_Os02g05510	GATA transcription factor 25, putative, expressed	C2C2-GATA
9630.m00473	9630.t00447	12002.t00449	13102.t00455	LOC_Os02g05510.3	LOC_Os02g05510	GATA transcription factor 25, putative, expressed	C2C2-GATA
9630.m00474	9630.t00447	12002.t00449	13102.t00455	LOC_Os02g05510.3	LOC_Os02g05510	GATA transcription factor 25, putative, expressed	C2C2-GATA
9630.m00489	9630.t00462	12002.t00462	13102.t00468	LOC_Os02g05640.1	LOC_Os02g05640	homeobox associated leucine zipper, putative, expressed	HB
9630.m00582	9630.t00552	12002.t00550	13102.t00557	LOC_Os02g06520.1	LOC_Os02g06520	OsFBLD1 - F-box, LRR and FBD domain containing protein, expressed	#N/A
9630.m00622	9630.t00589	12002.t00583	13102.t00593	LOC_Os02g06860.1	LOC_Os02g06860	OsMADS80 - MADS-box family gene with M-alpha type-box, expressed	MADS
9630.m00627	9630.t00594	12002.t00588	13102.t00597	LOC_Os02g06910.1	LOC_Os02g06910	auxin response factor 6, putative, expressed	ARF
9630.m00628	9630.t00595	12002.t00589	13102.t00598	LOC_Os02g06920.2	LOC_Os02g06920	zinc finger, C3HC4 type, domain containing protein, expressed	#N/A
9630.m00629	9630.t00595	12002.t00589	13102.t00598	LOC_Os02g06920.2	LOC_Os02g06920	zinc finger, C3HC4 type, domain containing protein, expressed	#N/A
9630.m00633	9630.t00599	12002.t00592	13102.t00601	LOC_Os02g06950.1	LOC_Os02g06950	no apical meristem protein, putative, expressed	NAC
9630.m00658	9630.t00623	12002.t00614	13102.t00624	LOC_Os02g07170.1	LOC_Os02g07170	MYB family transcription factor, putative, expressed	G2-like
9630.m00691	9630.t00651	12002.t00640	13102.t00650	LOC_Os02g07430.1	LOC_Os02g07430	OsMADS29 - MADS-box family gene with MIKCc type-box, expressed	MADS
9630.m00693	9630.t00653	12002.t00642	13102.t00652	LOC_Os02g07450.1	LOC_Os02g07450	core histone H2A/H2B/H3/H4, putative, expressed	CCAAT
9630.m00730	9630.t00689	12002.t00674	13102.t00686	LOC_Os02g07780.1	LOC_Os02g07780	OsSPL4 - SBP-box gene family member, expressed	SBP
9630.m00736	9630.t00695	12002.t00680	13102.t00692	LOC_Os02g07840.1	LOC_Os02g07840	bZIP transcription factor domain containing protein, expressed	bZIP
9630.m00737	9630.t00695	12002.t00680	13102.t00692	LOC_Os02g07840.1	LOC_Os02g07840	bZIP transcription factor domain containing protein, expressed	bZIP
9630.m00762	9630.t00718	12002.t00703	13102.t00715	LOC_Os02g08070.1	LOC_Os02g08070	OsSPL5 - SBP-box gene family member, expressed	SBP
9630.m00779	9630.t00731	12002.t00716	13102.t00728	LOC_Os02g08200.1	LOC_Os02g08200	zinc finger, C3HC4 type domain containing protein, expressed	#N/A
9630.m00789	9630.t00741	12002.t00727	13102.t00739	LOC_Os02g08310.1	LOC_Os02g08310	tubby, putative, expressed	TUB
9630.m00792	9630.t00744	12002.t00730	13102.t00742	LOC_Os02g08340.1	LOC_Os02g08340	transposon protein, putative, unclassified, expressed	#N/A
9630.m00803	9630.t00755	12002.t00740	13102.t00754	LOC_Os02g08440.1	LOC_Os02g08440	WRKY71, expressed	WRKY
9630.m00809	9630.t00761	12002.t00746	13102.t00760	LOC_Os02g08500.1	LOC_Os02g08500	two-component response regulator, putative, expressed	ARR-B
9630.m00810	9630.t00762	12002.t00747	13102.t00761	LOC_Os02g08510.1	LOC_Os02g08510	ZOS2-04 - C2H2 zinc finger protein, expressed	C2H2
9630.m00863	9630.t00811	12002.t00795	13102.t00807	LOC_Os02g09480.1	LOC_Os02g09480	myb-like DNA-binding domain containing protein, putative, expressed	MYB
9630.m00881	9630.t00829	12002.t00812	13102.t00824	LOC_Os02g09650.1	LOC_Os02g09650	AP2 domain containing protein, expressed	AP2-EREBP
9630.m00898	9630.t00846	12002.t00829	13102.t00839	LOC_Os02g09820.1	LOC_Os02g09820	zinc finger, C3HC4 type domain containing protein, expressed	#N/A
9630.m00899	9630.t00847	12002.t00830	13102.t00840	LOC_Os02g09830.1	LOC_Os02g09830	bZIP transcription factor domain containing protein, expressed	bZIP
9630.m00931	9630.t00879	12002.t00862	13102.t00871	LOC_Os02g10140.1	LOC_Os02g10140	bZIP transcription factor domain containing protein, expressed	bZIP
9630.m00942	9630.t00889	12002.t00872	13102.t00881	LOC_Os02g10240.1	LOC_Os02g10240	ZOS2-05 - C2H2 zinc finger protein, expressed	#N/A
9630.m00955	9630.t00902	12002.t00884	13102.t00893	LOC_Os02g10360.1	LOC_Os02g10360	MONOCULM 1, putative, expressed	GRAS
9630.m00999	9630.t00942	12002.t00924	13102.t00932	LOC_Os02g10760.1	LOC_Os02g10760	AP2 domain containing protein, expressed	AP2-EREBP
9630.m01008	9630.t00951	12002.t00933	13102.t00942	LOC_Os02g10850.1	LOC_Os02g10850	OsFBK3 - F-box domain and kelch repeat containing protein, expressed	#N/A
9630.m01009	9630.t00952	12002.t00934	13102.t00943	LOC_Os02g10860.1	LOC_Os02g10860	bZIP transcription factor domain containing protein, expressed	bZIP
9630.m01117	9630.t01052	12002.t01029	13102.t01038	LOC_Os02g12310.1	LOC_Os02g12310	no apical meristem protein, putative, expressed	NAC
9630.m01164	9630.t01099	12002.t01076	13102.t01088	LOC_Os02g12790.1	LOC_Os02g12790	GATA zinc finger domain containing protein, expressed	C2C2-GATA
9630.m01167	9630.t01102	12002.t01079	13102.t01092	LOC_Os02g12820.1	LOC_Os02g12820	helix-loop-helix DNA-binding domain containing protein, expressed	bHLH
9630.m01245	9630.t01173	12002.t01148	13102.t01163	LOC_Os02g13520.1	LOC_Os02g13520	OsIAA7 - Auxin-responsive Aux/IAA gene family member, expressed	AUX/IAA
9630.m01262	9630.t01189	12002.t01163	13102.t01178	LOC_Os02g13670.1	LOC_Os02g13670	helix-loop-helix DNA-binding domain containing protein, expressed	bHLH
9630.m01266	9630.t01193	12002.t01167	13102.t01182	LOC_Os02g13710.1	LOC_Os02g13710	ethylene-responsive transcription factor TINY, putative, expressed	AP2-EREBP
9630.m01275	9630.t01202	12002.t01176	13102.t01191	LOC_Os02g13800.1	LOC_Os02g13800	HSF-type DNA-binding domain containing protein, expressed	HSF
9630.m01347	9630.t01271	12002.t01244	13102.t01258	LOC_Os02g14490.1	LOC_Os02g14490	MYB family transcription factor, putative, expressed	G2-like
9630.m01391	9630.t01315	12002.t01285	13102.t01301	LOC_Os02g14910.1	LOC_Os02g14910	bZIP transcription factor family protein, putative, expressed	bZIP
9630.m01399	9630.t01323	12002.t01292	13102.t01306	LOC_Os02g14990.1	LOC_Os02g14990	zinc finger, C3HC4 type domain containing protein, expressed	#N/A
9630.m01400	9630.t01324	12002.t01293	13102.t01307	LOC_Os02g15000.1	LOC_Os02g15000	zinc finger, C3HC4 type domain containing protein, expressed	#N/A
9630.m01401	9630.t01325	12002.t01294	13102.t01308	LOC_Os02g15010.1	LOC_Os02g15010	zinc finger, C3HC4 type domain containing protein, expressed	#N/A
9630.m01402	9630.t01326	12002.t01295	13102.t01309	LOC_Os02g15020.1	LOC_Os02g15020	zinc finger, C3HC4 type domain containing protein, expressed	#N/A
9630.m01406	9630.t01330	12002.t01299	13102.t01313	LOC_Os02g15060.1	LOC_Os02g15060	zinc finger, C3HC4 type domain containing protein, expressed	#N/A
9630.m01408	9630.t01332	12002.t01301	13102.t01315	LOC_Os02g15080.1	LOC_Os02g15080	zinc finger, C3HC4 type domain containing protein, expressed	#N/A
9630.m01410	9630.t01334	12002.t01303	13102.t01317	LOC_Os02g15100.1	LOC_Os02g15100	zinc finger, C3HC4 type domain containing protein, expressed	#N/A
9630.m01411	9630.t01335	12002.t01304	13102.t01318	LOC_Os02g15110.1	LOC_Os02g15110	zinc finger, C3HC4 type domain containing protein, expressed	#N/A
9630.m01412	9630.t01336	12002.t01305	13102.t01319	LOC_Os02g15120.1	LOC_Os02g15120	RING-H2 finger protein, putative, expressed	#N/A
9630.m01436	9630.t01358	12002.t01327	13102.t01341	LOC_Os02g15340.1	LOC_Os02g15340	no apical meristem protein, putative, expressed	NAC
9630.m01453	9630.t01375	12002.t01345	13102.t01359	LOC_Os02g15520.1	LOC_Os02g15520	transposon protein, putative, unclassified, expressed	#N/A
9630.m01478	9630.t01400	12002.t01369	13102.t01383	LOC_Os02g15760.1	LOC_Os02g15760	helix-loop-helix DNA-binding domain containing protein, expressed	bHLH
9630.m01483	9630.t01405	12002.t01374	13102.t01388	LOC_Os02g15810.1	LOC_Os02g15810	HMG1/2, putative, expressed	HMG
9630.m01541	9630.t01463	12002.t01447	13102.t01461	LOC_Os02g16540.1	LOC_Os02g16540	WRKY39, expressed	WRKY
9630.m01556	9630.t01477	12002.t01461	13102.t01476	LOC_Os02g16680.1	LOC_Os02g16680	bZIP transcription factor domain containing protein, expressed	bZIP
9630.m01635	9630.t01555	12002.t01539	13102.t01551	LOC_Os02g17460.1	LOC_Os02g17460	tesmin/TSO1-like CXC domain containing protein, expressed	CPP
9630.m01734	9630.t01649	12002.t01630	13102.t01642	LOC_Os02g18370.1	LOC_Os02g18370	transposon protein, putative, unclassified, expressed	FAR1
9630.m01827	9630.t01742	12002.t01711	13102.t01723	LOC_Os02g19180.1	LOC_Os02g19180	ZOS2-06 - C2H2 zinc finger protein, expressed	#N/A
9630.m01829	9630.t01744	12002.t01713	13102.t01724	LOC_Os02g19200.1	LOC_Os02g19200	OsFBX46 - F-box domain containing protein, expressed	#N/A
9630.m02115	9630.t02026	12002.t01990	13102.t01999	LOC_Os02g22020.1	LOC_Os02g22020	MYB family transcription factor, putative, expressed	G2-like
9630.m02425	9630.t02331	12002.t02276	13102.t02291	LOC_Os02g25820.1	LOC_Os02g25820	B3 DNA binding domain containing protein, expressed	ABI3VP1
9630.m02490	9630.t02396	12002.t02337	13102.t02349	LOC_Os02g26430.1	LOC_Os02g26430	WRKY42, expressed	WRKY
9630.m02562	9630.t02465	12002.t02400	13102.t02412	LOC_Os02g27060.2	LOC_Os02g27060	high mobility group, putative, expressed	ARID
9630.m02801	9630.t02699	12002.t02628	13102.t02640	LOC_Os02g29340.1	LOC_Os02g29340	HSF-type DNA-binding domain containing protein, expressed	HSF
9630.m02808	9630.t02706	12002.t02635	13102.t02647	LOC_Os02g29410.1	LOC_Os02g29410	transposon protein, putative, unclassified, expressed	#N/A
9630.m02823	9630.t02721	12002.t02649	13102.t02662	LOC_Os02g29550.1	LOC_Os02g29550	AP2 domain containing protein, expressed	AP2-EREBP
9630.m02943	9630.t02839	12002.t02763	13102.t02779	LOC_Os02g30700.1	LOC_Os02g30700	MYB family transcription factor, putative, expressed	MYB-related
9630.m02990	9630.t02886	12002.t02808	13102.t02824	LOC_Os02g31150.1	LOC_Os02g31150	zinc finger, C3HC4 type domain containing protein, expressed	#N/A
9630.m03014	9630.t02909	12002.t02832	13102.t02850	LOC_Os02g31890.1	LOC_Os02g31890	ZOS2-08 - C2H2 zinc finger protein, expressed	C2H2
9630.m03029	9630.t02924	12002.t02847	13102.t02868	LOC_Os02g32040.1	LOC_Os02g32040	AP2 domain containing protein, expressed	AP2-EREBP
9630.m03040	9630.t02935	12002.t02857	13102.t02878	LOC_Os02g32140.1	LOC_Os02g32140	AP2 domain containing protein, expressed	AP2-EREBP
9630.m03086	9630.t02979	12002.t02900	13102.t02919	LOC_Os02g32570.2	LOC_Os02g32570	SNF2 family N-terminal domain containing protein, expressed	SNF2
9630.m03088	9630.t02981	12002.t02902	13102.t02921	LOC_Os02g32590.2	LOC_Os02g32590	HSF-type DNA-binding domain containing protein, expressed	HSF
9630.m03156	9630.t03048	12002.t02967	13102.t02983	LOC_Os02g33240.1	LOC_Os02g33240	OsFBX51 - F-box domain containing protein, expressed	#N/A
9630.m03176	9630.t03067	12002.t02986	13102.t03002	LOC_Os02g33430.2	LOC_Os02g33430	E2F family transcription factor protein, putative, expressed	E2F-DP
9630.m03194	9630.t03084	12002.t03004	13102.t03020	LOC_Os02g33610.1	LOC_Os02g33610	metallo-beta-lactamase, putative, expressed	Trihelix
9630.m03203	9630.t03093	12002.t03013	13102.t03032	LOC_Os02g33720.1	LOC_Os02g33720	RING-H2 finger protein, putative, expressed	#N/A
9630.m03259	9630.t03149	12002.t03065	13102.t03083	LOC_Os02g34260.1	LOC_Os02g34260	AP2 domain containing protein, expressed	AP2-EREBP
9630.m03260	9630.t03150	12002.t03066	13102.t03084	LOC_Os02g34270.1	LOC_Os02g34270	AP2 domain containing protein, expressed	AP2-EREBP
9630.m03265	9630.t03155	12002.t03071	13102.t03089	LOC_Os02g34320.1	LOC_Os02g34320	basic helix-loop-helix, putative, expressed	bHLH
9630.m03299	9630.t03187	12002.t03102	13102.t03119	LOC_Os02g34630.2	LOC_Os02g34630	MYB family transcription factor, putative, expressed	MYB-related
9630.m03304	9630.t03192	12002.t03107	13102.t03124	LOC_Os02g34680.1	LOC_Os02g34680	ZOS2-09 - C2H2 zinc finger protein, expressed	C2H2
9630.m03333	9630.t03221	12002.t03135	13102.t03152	LOC_Os02g34970.1	LOC_Os02g34970	no apical meristem protein, putative, expressed	NAC
9630.m03351	9630.t03239	12002.t03152	13102.t03167	LOC_Os02g35140.1	LOC_Os02g35140	auxin response factor 7, putative, expressed	ARF
9630.m03352	9630.t03240	12002.t03153	13102.t03169	LOC_Os02g35150.1	LOC_Os02g35150	splicing factor U2AF, putative, expressed	C3H
9630.m03355	9630.t03243	12002.t03156	13102.t03172	LOC_Os02g35180.1	LOC_Os02g35180	OsRR2 type-A response regulator, expressed	Orphans
9630.m03361	9630.t03249	12002.t03162	13102.t03178	LOC_Os02g35240.1	LOC_Os02g35240	dehydration-responsive element-binding protein, putative, expressed	AP2-EREBP
9630.m03373	9630.t03260	12002.t03182	13102.t03199	LOC_Os02g35440.1	LOC_Os02g35440	RING-H2 finger protein ATL4O precursor, putative, expressed	#N/A
9630.m03375	9630.t03262	12002.t03184	13102.t03201	LOC_Os02g35460.1	LOC_Os02g35460	ZOS2-10 - C2H2 zinc finger protein, expressed	C2H2
9630.m03386	9630.t03272	12002.t03194	13102.t03211	LOC_Os02g35560.1	LOC_Os02g35560	OsFBX53 - F-box domain containing protein, expressed	#N/A
9630.m03390	9630.t03276	12002.t03198	13102.t03215	LOC_Os02g35600.1	LOC_Os02g35600	PHD finger protein, putative, expressed	Alfin-like
9630.m03396	9630.t03282	12002.t03204	13102.t03221	LOC_Os02g35660.1	LOC_Os02g35660	PTF1, putative, expressed	bHLH
9630.m03399	9630.t03285	12002.t03207	13102.t03224	LOC_Os02g35690.2	LOC_Os02g35690	transcription factor like protein, putative, expressed	Trihelix
9630.m03407	9630.t03293	12002.t03215	13102.t03232	LOC_Os02g35770.1	LOC_Os02g35770	homeobox associated leucine zipper, putative, expressed	HB
9630.m03464	9630.t03348	12002.t03267	13102.t03284	LOC_Os02g36300.1	LOC_Os02g36300	zinc finger, C3HC4 type domain containing protein, expressed	#N/A
9630.m03466	9630.t03350	12002.t03269	13102.t03286	LOC_Os02g36320.1	LOC_Os02g36320	RING-H2 finger protein ATL3B precursor, putative, expressed	#N/A
9630.m03467	9630.t03351	12002.t03270	13102.t03287	LOC_Os02g36330.1	LOC_Os02g36330	RING-H2 finger protein ATL1O, putative, expressed	#N/A
9630.m03471	9630.t03355	12002.t03273	13102.t03290	LOC_Os02g36360.2	LOC_Os02g36360	ZOS2-11 - C2H2 zinc finger protein, expressed	C2H2
9630.m03486	9630.t03370	12002.t03288	13102.t03305	LOC_Os02g36510.1	LOC_Os02g36510	ethylene-insensitive 3, putative, expressed	EIL
9630.m03509	9630.t03393	12002.t03311	13102.t03326	LOC_Os02g36740.8	LOC_Os02g36740	zinc finger, C3HC4 type, putative, expressed	#N/A
9630.m03524	9630.t03408	12002.t03325	13102.t03341	LOC_Os02g36880.4	LOC_Os02g36880	No apical meristem protein, putative, expressed	NAC
9630.m03525	9630.t03408	12002.t03325	13102.t03341	LOC_Os02g36880.4	LOC_Os02g36880	No apical meristem protein, putative, expressed	NAC
9630.m03526	9630.t03409	12002.t03326	13102.t03342	LOC_Os02g36890.1	LOC_Os02g36890	MYB family transcription factor, putative, expressed	MYB
9630.m03656	9630.t03535	12002.t03447	13102.t03462	LOC_Os02g38090.1	LOC_Os02g38090	AP2 domain containing protein, expressed	AP2-EREBP
9630.m03660	9630.t03539	12002.t03451	13102.t03466	LOC_Os02g38130.1	LOC_Os02g38130	no apical meristem protein, putative, expressed	NAC
9630.m03695	9630.t03573	12002.t03485	13102.t03501	LOC_Os02g38470.1	LOC_Os02g38470	B3 DNA binding domain containing protein, expressed	ABI3VP1
9630.m03762	9630.t03635	12002.t03552	13102.t03574	LOC_Os02g39140.1	LOC_Os02g39140	helix-loop-helix DNA-binding domain containing protein, expressed	bHLH
9630.m03824	9630.t03695	12002.t03608	13102.t03633	LOC_Os02g39710.1	LOC_Os02g39710	CCT/B-box zinc finger protein, putative, expressed	C2C2-CO-like
9630.m03865	9630.t03734	12002.t03643	13102.t03669	LOC_Os02g40070.1	LOC_Os02g40070	AP2-like ethylene-responsive transcription factor PLETHORA 2, putative, expressed	AP2-EREBP
9630.m03914	9630.t03778	12002.t03687	13102.t03713	LOC_Os02g40510.1	LOC_Os02g40510	response regulator receiver domain containing protein, expressed	Pseudo ARR-B
9630.m03916	9630.t03780	12002.t03689	13102.t03716	LOC_Os02g40530.1	LOC_Os02g40530	MYB family transcription factor, putative, expressed	MYB
9630.m03943	9630.t03807	12002.t03716	13102.t03742	LOC_Os02g40810.1	LOC_Os02g40810	Zinc finger, ZZ type domain containing protein, expressed	#N/A
9630.m03964	9630.t03826	12002.t03737	13102.t03763	LOC_Os02g41510.1	LOC_Os02g41510	MYB family transcription factor, putative, expressed	MYB
9630.m03995	9630.t03857	12002.t03767	13102.t03793	LOC_Os02g41800.2	LOC_Os02g41800	auxin response factor, putative, expressed	ARF
9630.m04057	9630.t03916	12002.t03823	13102.t03851	LOC_Os02g42380.1	LOC_Os02g42380	TCP family transcription factor, putative, expressed	TCP
9630.m04080	9630.t03936	12002.t03843	13102.t03872	LOC_Os02g42580.1	LOC_Os02g42580	vacuolar protein-sorting protein bro1, putative, expressed	#N/A
9630.m04090	9630.t03946	12002.t03853	13102.t03882	LOC_Os02g42690.1	LOC_Os02g42690	zinc finger, C3HC4 type domain containing protein, expressed	#N/A
9630.m04091	9630.t03946	12002.t03853	13102.t03882	LOC_Os02g42690.1	LOC_Os02g42690	zinc finger, C3HC4 type domain containing protein, expressed	#N/A
9630.m04109	9630.t03964	12002.t03870	13102.t03898	LOC_Os02g42850.2	LOC_Os02g42850	MYB family transcription factor, putative, expressed	MYB
9630.m04111	9630.t03966	12002.t03872	13102.t03900	LOC_Os02g42870.1	LOC_Os02g42870	MYB family transcription factor, putative, expressed	MYB
9630.m04121	9630.t03976	12002.t03882	13102.t03910	LOC_Os02g42970.1	LOC_Os02g42970	NAC domain containing protein, putative, expressed	NAC
9630.m04137	9630.t03992	12002.t03897	13102.t03925	LOC_Os02g43120.1	LOC_Os02g43120	zinc finger, C3HC4 type domain containing protein, expressed	#N/A
9630.m04143	9630.t03997	12002.t03900	13102.t03928	LOC_Os02g43150.2	LOC_Os02g43150	GATA zinc finger domain containing protein, expressed	C2C2-GATA
9630.m04148	9630.t04002	12002.t03902	13102.t03930	LOC_Os02g43170.2	LOC_Os02g43170	B-box zinc finger family protein, putative, expressed	Orphans
9630.m04162	9630.t04015	12002.t03915	13102.t03942	LOC_Os02g43300.1	LOC_Os02g43300	expressed protein	Trihelix
9630.m04167	9630.t04020	12002.t03918	13102.t03946	LOC_Os02g43330.1	LOC_Os02g43330	homeobox associated leucine zipper, putative, expressed	HB
9630.m04193	9630.t04044	12002.t03941	13102.t03969	LOC_Os02g43560.1	LOC_Os02g43560	WRKY34, expressed	WRKY
9630.m04220	9630.t04069	12002.t03963	13102.t03992	LOC_Os02g43790.1	LOC_Os02g43790	ethylene-responsive transcription factor, putative, expressed	AP2-EREBP
9630.m04223	9630.t04072	12002.t03966	13102.t03995	LOC_Os02g43820.1	LOC_Os02g43820	AP2 domain containing protein, expressed	AP2-EREBP
9630.m04242	9630.t04085	12002.t03979	13102.t04009	LOC_Os02g43940.1	LOC_Os02g43940	AP2 domain containing protein, expressed	AP2-EREBP
9630.m04245	9630.t04088	12002.t03982	13102.t04012	LOC_Os02g43970.1	LOC_Os02g43970	AP2 domain containing protein, expressed	AP2-EREBP
9630.m04265	9630.t04107	12002.t04000	13102.t04031	LOC_Os02g44120.1	LOC_Os02g44120	ZOS2-13 - C2H2 zinc finger protein, expressed	C2H2
9630.m04267	9630.t04109	12002.t04002	13102.t04033	LOC_Os02g44130.1	LOC_Os02g44130	ZOS2-14 - C2H2 zinc finger protein, expressed	C2H2
9630.m04291	9630.t04133	12002.t04026	13102.t04059	LOC_Os02g44360.1	LOC_Os02g44360	scarecrow transcription factor family protein, putative, expressed	GRAS
9630.m04292	9630.t04134	12002.t04027	13102.t04060	LOC_Os02g44370.1	LOC_Os02g44370	scarecrow, putative, expressed	GRAS
9630.m04327	9630.t04169	12002.t04060	13102.t04092	LOC_Os02g44700.1	LOC_Os02g44700	zinc finger, C3HC4 type domain containing protein, expressed	#N/A
9630.m04332	9630.t04174	12002.t04065	13102.t04098	LOC_Os02g44750.1	LOC_Os02g44750	expressed protein	#N/A
9630.m04336	9630.t04178	12002.t04069	13102.t04102	LOC_Os02g44790.1	Present in obsolete list		FAR1
9630.m04353	9630.t04194	12002.t04083	13102.t04116	LOC_Os02g44930.1	LOC_Os02g44930	HMG1/2, putative, expressed	HMG
9630.m04360	9630.t04201	12002.t04090	13102.t04123	LOC_Os02g45000.1	LOC_Os02g45000	expressed protein	#N/A
9630.m04369	9630.t04210	12002.t04098	13102.t04130	LOC_Os02g45080.1	LOC_Os02g45080	MYB family transcription factor, putative, expressed	G2-like
9630.m04383	9630.t04223	12002.t04108	13102.t04141	LOC_Os02g45200.4	LOC_Os02g45200	dof zinc finger domain containing protein, putative, expressed	C2C2-Dof
9630.m04382	9630.t04223	12002.t04108	13102.t04141	LOC_Os02g45200.4	LOC_Os02g45200	dof zinc finger domain containing protein, putative, expressed	C2C2-Dof
9630.m04388	9630.t04228	12002.t04113	13102.t04145	LOC_Os02g45240.1	LOC_Os02g45240	zinc finger family protein, putative, expressed	#N/A
9630.m04389	9630.t04229	12002.t04114	13102.t04146	LOC_Os02g45250.1	LOC_Os02g45250	homeobox and START domains containing protein, putative, expressed	HB
9630.m04404	9630.t04244	12002.t04129	13102.t04162	LOC_Os02g45420.1	LOC_Os02g45420	AP2 domain containing protein, expressed	AP2-EREBP
9630.m04407	9630.t04247	12002.t04132	13102.t04165	LOC_Os02g45450.1	LOC_Os02g45450	dehydration-responsive element-binding protein, putative, expressed	AP2-EREBP
9630.m04410	9630.t04250	12002.t04135	13102.t04168	LOC_Os02g45480.3	LOC_Os02g45480	nucleic acid binding protein, putative, expressed	C3H
9630.m04432	9630.t04272	12002.t04158	13102.t04191	LOC_Os02g45710.1	LOC_Os02g45710	zinc finger, C3HC4 type domain containing protein, expressed	#N/A
9630.m04439	9630.t04279	12002.t04163	13102.t04196	LOC_Os02g45760.1	LOC_Os02g45760	chitin-inducible gibberellin-responsive protein 2, putative, expressed	GRAS
9630.m04440	9630.t04280	12002.t04164	13102.t04197	LOC_Os02g45770.1	LOC_Os02g45770	OsMADS6 - MADS-box family gene with MIKCc type-box, expressed	MADS
9630.m04441	9630.t04281	12002.t04165	13102.t04198	LOC_Os02g45780.1	LOC_Os02g45780	zinc finger, C3HC4 type domain containing protein, expressed	#N/A
9630.m04449	9630.t04288	12002.t04172	13102.t04205	LOC_Os02g45850.1	LOC_Os02g45850	B3 DNA binding domain containing protein, expressed	ABI3VP1
9630.m04468	9630.t04307	12002.t04190	13102.t04224	LOC_Os02g46030.1	LOC_Os02g46030	MYB family transcription factor, putative, expressed	MYB-related
9630.m04476	9630.t04315	12002.t04197	13102.t04231	LOC_Os02g46100.1	LOC_Os02g46100	RING-H2 finger protein, putative, expressed	#N/A
9630.m04502	9630.t04341	12002.t04221	13102.t04255	LOC_Os02g46340.1	LOC_Os02g46340	RING-H2 finger protein ATL3J, putative, expressed	#N/A
9630.m04505	9630.t04344	12002.t04224	13102.t04258	LOC_Os02g46370.1	LOC_Os02g46370	expressed protein	#N/A
9630.m04514	9630.t04352	12002.t04232	13102.t04265	LOC_Os02g46450.2	LOC_Os02g46450	helicase conserved C-terminal domain containing protein, expressed	#N/A
9630.m04526	9630.t04364	12002.t04243	13102.t04276	LOC_Os02g46560.1	LOC_Os02g46560	helix-loop-helix DNA-binding protein, putative, expressed	bHLH
9630.m04530	9630.t04368	12002.t04247	13102.t04280	LOC_Os02g46600.1	LOC_Os02g46600	RING-H2 finger protein ATL5G, putative, expressed	#N/A
9630.m04548	9630.t04386	12002.t04265	13102.t04298	LOC_Os02g46780.1	LOC_Os02g46780	MYB family transcription factor, putative, expressed	MYB
9630.m04563	9630.t04401	12002.t04279	13102.t04313	LOC_Os02g46930.1	LOC_Os02g46930	jmjC domain containing protein, expressed	Jumonji
9630.m04565	9630.t04403	12002.t04280	13102.t04314	LOC_Os02g46940.1	LOC_Os02g46940	MYB family transcription factor, putative, expressed	G2-like
9630.m04576	9630.t04414	12002.t04291	13102.t04326	LOC_Os02g47060.1	LOC_Os02g47060	WRKY66, expressed	WRKY
9630.m04589	9630.t04427	12002.t04304	13102.t04339	LOC_Os02g47190.1	LOC_Os02g47190	MYB family transcription factor, putative, expressed	G2-like
9630.m04637	9630.t04474	12002.t04348	13102.t04386	LOC_Os02g47640.1	LOC_Os02g47640	OsFBT4 - F-box and tubby domain containing protein, expressed	TUB
9630.m04639	9630.t04476	12002.t04350	13102.t04388	LOC_Os02g47660.1	LOC_Os02g47660	basic helix-loop-helix, putative, expressed	bHLH
9630.m04651	9630.t04487	12002.t04361	13102.t04398	LOC_Os02g47770.1	LOC_Os02g47770	ZF-HD protein dimerisation region containing protein, expressed	zf-HD
9630.m04655	9630.t04491	12002.t04365	13102.t04402	LOC_Os02g47810.1	LOC_Os02g47810	dof zinc finger domain containing protein, putative, expressed	C2C2-Dof
9630.m04664	9630.t04500	12002.t04374	13102.t04411	LOC_Os02g47900.1	LOC_Os02g47900	SET domain protein SDG117, putative, expressed	SET
9630.m04682	9630.t04518	12002.t04390	13102.t04427	LOC_Os02g48060.1	LOC_Os02g48060	helix-loop-helix DNA-binding domain containing protein, expressed	bHLH
9630.m04715	9630.t04551	12002.t04421	13102.t04462	LOC_Os02g48370.2	LOC_Os02g48370	ARID/BRIGHT DNA-binding domain-containing protein, putative, expressed	ARID
9630.m04764	9630.t04597	12002.t04465	13102.t04506	LOC_Os02g48810.1	LOC_Os02g48810	PHD-finger family protein, expressed	PHD
9630.m04804	9630.t04634	12002.t04500	13102.t04540	LOC_Os02g49160.1	LOC_Os02g49160	OsIAA8 - Auxin-responsive Aux/IAA gene family member, expressed	AUX/IAA
9630.m04812	9630.t04641	12002.t04507	13102.t04547	LOC_Os02g49230.6	LOC_Os02g49230	CCT/B-box zinc finger protein, putative, expressed	C2C2-CO-like
9630.m04813	9630.t04641	12002.t04507	13102.t04547	LOC_Os02g49230.6	LOC_Os02g49230	CCT/B-box zinc finger protein, putative, expressed	C2C2-CO-like
9630.m04814	9630.t04641	12002.t04507	13102.t04547	LOC_Os02g49230.6	LOC_Os02g49230	CCT/B-box zinc finger protein, putative, expressed	C2C2-CO-like
9630.m04815	9630.t04641	12002.t04507	13102.t04547	LOC_Os02g49230.6	LOC_Os02g49230	CCT/B-box zinc finger protein, putative, expressed	C2C2-CO-like
9630.m04816	9630.t04641	12002.t04507	13102.t04547	LOC_Os02g49230.6	LOC_Os02g49230	CCT/B-box zinc finger protein, putative, expressed	C2C2-CO-like
9630.m04818	9630.t04643	12002.t04509	13102.t04550	LOC_Os02g49250.1	LOC_Os02g49250	myb-like DNA-binding domain containing protein, expressed	MYB
9630.m04832	9630.t04657	12002.t04521	13102.t04563	LOC_Os02g49370.2	LOC_Os02g49370	histone-like transcription factor and archaeal histone, putative, expressed	CCAAT
9630.m04837	9630.t04661	12002.t04525	13102.t04567	LOC_Os02g49410.1	LOC_Os02g49410	histone-like transcription factor and archaeal histone, putative, expressed	CCAAT
9630.m04840	9630.t04664	12002.t04528	13102.t04570	LOC_Os02g49440.1	LOC_Os02g49440	dof zinc finger domain containing protein, putative, expressed	C2C2-Dof
9630.m04844	9630.t04668	12002.t04532	13102.t04574	LOC_Os02g49480.1	LOC_Os02g49480	helix-loop-helix DNA-binding domain containing protein, expressed	bHLH
9630.m04851	9630.t04675	12002.t04539	13102.t04581	LOC_Os02g49550.1	LOC_Os02g49550	zinc finger, C3HC4 type domain containing protein, expressed	#N/A
9630.m04852	9630.t04676	12002.t04540	13102.t04582	LOC_Os02g49560.1	LOC_Os02g49560	bZIP transcription factor domain containing protein, expressed	bZIP
9630.m04868	9630.t04692	12002.t04554	13102.t04596	LOC_Os02g49700.3	LOC_Os02g49700	homeobox associated leucine zipper, putative, expressed	HB
9630.m04869	9630.t04693	12002.t04555	13102.t04597	LOC_Os02g49710.1	LOC_Os02g49710	RING finger protein, putative, expressed	#N/A
9630.m04882	9630.t04706	12002.t04568	13102.t04610	LOC_Os02g49840.2	LOC_Os02g49840	OsMADS57 - MADS-box family gene with MIKCc type-box, expressed	MADS
9630.m04886	9630.t04710	12002.t04572	13102.t04614	LOC_Os02g49880.1	LOC_Os02g49880	CCT/B-box zinc finger protein, putative, expressed	C2C2-CO-like
9630.m04895	9630.t04719	12002.t04581	13102.t04623	LOC_Os02g49970.1	LOC_Os02g49970	ZIM motif family protein, expressed	Tify
9630.m04946	9630.t04770	12002.t04632	13102.t04675	LOC_Os02g50480.1	LOC_Os02g50480	histidine kinase, putative, expressed	Orphans
9630.m04993	9630.t04816	12002.t04677	13102.t04720	LOC_Os02g50930.1	LOC_Os02g50930	RING-H2 finger protein, putative, expressed	#N/A
9630.m05001	9630.t04822	12002.t04683	13102.t04726	LOC_Os02g50990.1	LOC_Os02g50990	RING-H2 finger protein ATL1Q, putative, expressed	#N/A
9630.m05002	9630.t04822	12002.t04683	13102.t04726	LOC_Os02g50990.1	LOC_Os02g50990	RING-H2 finger protein ATL1Q, putative, expressed	#N/A
9630.m05014	9630.t04833	12002.t04693	13102.t04736	LOC_Os02g51090.1	LOC_Os02g51090	RWP-RK domain-containing protein, putative, expressed	RWP-RK
9630.m05037	9630.t04855	12002.t04712	13102.t04756	LOC_Os02g51280.1	LOC_Os02g51280	TCP-domain protein, putative, expressed	TCP
9630.m05039	9630.t04857	12002.t04714	13102.t04758	LOC_Os02g51300.1	LOC_Os02g51300	AP2 domain containing protein, expressed	AP2-EREBP
9630.m05040	9630.t04858	12002.t04715	13102.t04759	LOC_Os02g51310.1	LOC_Os02g51310	TCP family transcription factor, putative, expressed	TCP
9630.m05041	9630.t04859	12002.t04716	13102.t04760	LOC_Os02g51320.1	LOC_Os02g51320	helix-loop-helix DNA-binding domain containing protein, expressed	bHLH
9630.m05081	9630.t04898	12002.t04748	13102.t04796	LOC_Os02g51670.1	LOC_Os02g51670	ethylene-responsive transcription factor, putative, expressed	AP2-EREBP
9630.m05139	9630.t04954	12002.t04800	13102.t04848	LOC_Os02g52190.1	LOC_Os02g52190	helix-loop-helix DNA-binding protein, putative, expressed	bHLH
9630.m05141	9630.t04956	12002.t04802	13102.t04850	LOC_Os02g52210.1	LOC_Os02g52210	zinc finger, C3HC4 type domain containing protein, expressed	#N/A
9630.m05143	9630.t04958	12002.t04804	13102.t04852	LOC_Os02g52230.1	LOC_Os02g52230	coronatine-insensitive protein 1, putative, expressed	#N/A
9630.m05155	9630.t04970	12002.t04815	13102.t04862	LOC_Os02g52340.1	LOC_Os02g52340	OsMADS22 - MADS-box family gene with MIKCc type-box, expressed	MADS
9630.m05178	9630.t04987	12002.t04832	13102.t04879	LOC_Os02g52510.1	LOC_Os02g52510	SNF2 family N-terminal domain containing protein, expressed	SNF2
9630.m05192	9630.t05001	12002.t04843	13102.t04890	LOC_Os02g52630.1	LOC_Os02g52630	xyloglucan fucosyltransferase, putative, expressed	#N/A
9630.m05196	9630.t05005	12002.t04847	13102.t04894	LOC_Os02g52670.1	LOC_Os02g52670	AP2 domain containing protein, expressed	AP2-EREBP
9630.m05207	9630.t05016	12002.t04858	13102.t04904	LOC_Os02g52780.1	LOC_Os02g52780	bZIP transcription factor, putative, expressed	bZIP
9630.m05208	9630.t05016	12002.t04858	13102.t04904	LOC_Os02g52780.1	LOC_Os02g52780	bZIP transcription factor, putative, expressed	bZIP
9630.m05218	9630.t05026	12002.t04867	13102.t04913	LOC_Os02g52870.1	LOC_Os02g52870	zinc finger, C3HC4 type domain containing protein, expressed	#N/A
9630.m05229	9630.t05036	12002.t04876	13102.t04923	LOC_Os02g52960.1	LOC_Os02g52960	PHD-finger domain containing protein, putative, expressed	PHD
9630.m05243	9630.t05050	12002.t04889	13102.t04937	LOC_Os02g53100.1	LOC_Os02g53100	WRKY32, expressed	WRKY
9630.m05248	9630.t05055	12002.t04893	13102.t04941	LOC_Os02g53140.1	LOC_Os02g53140	COP1, putative, expressed	#N/A
9630.m05303	9630.t05106	12002.t04941	13102.t04988	LOC_Os02g53620.1	LOC_Os02g53620	nuclear transcription factor Y subunit, putative, expressed	CCAAT
9630.m05308	9630.t05111	12002.t04946	13102.t04993	LOC_Os02g53670.1	LOC_Os02g53670	MYB family transcription factor, putative, expressed	#N/A
9630.m05309	9630.t05111	12002.t04946	13102.t04993	LOC_Os02g53670.1	LOC_Os02g53670	MYB family transcription factor, putative, expressed	#N/A
9630.m05352	9630.t05153	12002.t04984	13102.t05032	LOC_Os02g54050.1	LOC_Os02g54050	ethylene-responsive transcription factor, putative, expressed	AP2-EREBP
9630.m05368	9630.t05165	12002.t04995	13102.t05043	LOC_Os02g54160.1	LOC_Os02g54160	AP2 domain containing protein, expressed	AP2-EREBP
9630.m05407	9630.t05203	12002.t05031	13102.t05078	LOC_Os02g54520.1	LOC_Os02g54520	MYB family transcription factor, putative, expressed	MYB
9630.m05440	9630.t05233	12002.t05061	13102.t05107	LOC_Os02g54830.1	LOC_Os02g54830	RING-H2 finger protein, putative, expressed	#N/A
9630.m05460	9630.t05252	12002.t05077	13102.t05125	LOC_Os02g55000.1	LOC_Os02g55000	zinc finger CCCH-type with G patch domain-containing protein, putative, expressed	C3H
9630.m05489	9630.t05278	12002.t05101	13102.t05151	LOC_Os02g55250.1	LOC_Os02g55250	BHLH transcription factor, putative, expressed	bHLH
9630.m05497	9630.t05285	12002.t05108	13102.t05158	LOC_Os02g55320.1	LOC_Os02g55320	two-component response regulator, putative, expressed	ARR-B
9630.m05503	9630.t05291	12002.t05114	13102.t05164	LOC_Os02g55380.1	LOC_Os02g55380	AP2 domain containing protein, expressed	AP2-EREBP
9630.m05513	9630.t05301	12002.t05124	13102.t05174	LOC_Os02g55480.2	LOC_Os02g55480	zinc finger, C3HC4 type domain containing protein, expressed	#N/A
9630.m05517	9630.t05305	12002.t05128	13102.t05178	LOC_Os02g55520.2	LOC_Os02g55520	zinc finger, C3HC4 type domain containing protein, expressed	#N/A
9630.m05569	9630.t05355	12002.t05186	13102.t05236	LOC_Os02g56120.1	LOC_Os02g56120	OsIAA9 - Auxin-responsive Aux/IAA gene family member, expressed	AUX/IAA
9630.m05571	9630.t05357	12002.t05188	13102.t05238	LOC_Os02g56140.1	LOC_Os02g56140	helix-loop-helix DNA-binding domain containing protein, expressed	bHLH
9630.m05580	9630.t05366	12002.t05198	13102.t05249	LOC_Os02g56250.1	LOC_Os02g56250	GATA zinc finger domain containing protein, expressed	C2C2-GATA
9630.m05583	9630.t05369	12002.t05201	13102.t05252	LOC_Os02g56280.1	LOC_Os02g56280	zinc finger family protein, putative, expressed	#N/A
9630.m05618	9630.t05403	12002.t05232	13102.t05286	LOC_Os02g56600.1	LOC_Os02g56600	no apical meristem protein, putative, expressed	NAC
9630.m05645	9630.t05428	12002.t05256	13102.t05310	LOC_Os02g56840.1	LOC_Os02g56840	OsFBX70 - F-box domain containing protein, expressed	#N/A
9630.m05694	9630.t05471	12002.t05297	13102.t05350	LOC_Os02g57250.1	LOC_Os02g57250	OsIAA10 - Auxin-responsive Aux/IAA gene family member, expressed	AUX/IAA
9630.m05695	9630.t05471	12002.t05297	13102.t05350	LOC_Os02g57250.1	LOC_Os02g57250	OsIAA10 - Auxin-responsive Aux/IAA gene family member, expressed	AUX/IAA
9630.m05698	9630.t05474	12002.t05299	13102.t05352	LOC_Os02g57270.1	LOC_Os02g57270	MYB family transcription factor, putative, expressed	MYB-related
9630.m05723	9630.t05495	12002.t05318	13102.t05371	LOC_Os02g57460.1	LOC_Os02g57460	RING-H2 finger protein ATL5G, putative, expressed	#N/A
9630.m05731	9630.t05503	12002.t05324	13102.t05378	LOC_Os02g57530.1	LOC_Os02g57530	ethylene receptor, putative, expressed	Orphans
9630.m05733	9630.t05505	12002.t05326	13102.t05380	LOC_Os02g57550.1	LOC_Os02g57550	ZOS2-18 - C2H2 zinc finger protein, expressed	#N/A
9630.m05746	9630.t05515	12002.t05336	13102.t05390	LOC_Os02g57650.1	LOC_Os02g57650	No apical meristem protein, putative, expressed	NAC
9630.m05809	9630.t05574	12002.t05392	13102.t05447	LOC_Os02g58210.2	LOC_Os02g58210	jmjC domain containing protein, expressed	Jumonji
9630.m05810	9630.t05574	12002.t05392	13102.t05447	LOC_Os02g58210.2	LOC_Os02g58210	jmjC domain containing protein, expressed	Jumonji
9630.m05826	9630.t05588	12002.t05406	13102.t05462	LOC_Os02g58350.1	LOC_Os02g58350	OsRR3 type-A response regulator, expressed	Orphans
9630.m05835	9630.t05597	12002.t05415	13102.t05471	LOC_Os02g58440.1	LOC_Os02g58440	zinc finger C-x8-C-x5-C-x3-H type family protein, expressed	C3H
9630.m05845	9630.t05607	12002.t05424	13102.t05481	LOC_Os02g58540.1	LOC_Os02g58540	RING-H2 finger protein, putative, expressed	#N/A
9630.m05861	9630.t05621	12002.t05437	13102.t05495	LOC_Os02g58670.1	LOC_Os02g58670	bZIP transcription factor domain containing protein, expressed	bZIP
9631.m00021	9631.t00020	12003.t00020	13103.t00020	LOC_Os03g01200.1	LOC_Os03g01200	SNF2 family N-terminal domain containing protein, expressed	SNF2
9631.m00082	9631.t00077	12003.t00072	13103.t00081	LOC_Os03g01790.1	LOC_Os03g01790	zinc finger, C3HC4 type domain containing protein, expressed	#N/A
9631.m00090	9631.t00085	12003.t00080	13103.t00089	LOC_Os03g01870.1	LOC_Os03g01870	no apical meristem protein, putative, expressed	NAC
9631.m00094	9631.t00088	12003.t00082	13103.t00091	LOC_Os03g01890.1	LOC_Os03g01890	START domain containing protein, expressed	HB
9631.m00123	9631.t00115	12003.t00108	13103.t00117	LOC_Os03g02160.1	LOC_Os03g02160	zinc finger C-x8-C-x5-C-x3-H type family protein, expressed	C3H
9631.m00132	9631.t00123	12003.t00116	13103.t00124	LOC_Os03g02240.1	LOC_Os03g02240	AT-GTL1, putative, expressed	Trihelix
9631.m00173	9631.t00163	12003.t00154	13103.t00163	LOC_Os03g02650.1	LOC_Os03g02650	ligA, putative, expressed	#N/A
9631.m00189	9631.t00178	12003.t00169	13103.t00179	LOC_Os03g02800.1	LOC_Os03g02800	no apical meristem protein, putative, expressed	NAC
9631.m00201	9631.t00188	12003.t00177	13103.t00187	LOC_Os03g02900.1	LOC_Os03g02900	B3 DNA binding domain containing protein, expressed	ABI3VP1
9631.m00211	9631.t00198	12003.t00186	13103.t00194	LOC_Os03g03000.1	LOC_Os03g03000	helix-loop-helix DNA-binding domain containing protein, expressed	bHLH
9631.m00221	9631.t00208	12003.t00196	13103.t00202	LOC_Os03g03100.1	LOC_Os03g03100	OsMADS50 - MADS-box family gene with MIKCc type-box, expressed	MADS
9631.m00222	9631.t00208	12003.t00196	13103.t00202	LOC_Os03g03100.1	LOC_Os03g03100	OsMADS50 - MADS-box family gene with MIKCc type-box, expressed	MADS
9631.m00265	9631.t00250	12003.t00236	13103.t00244	LOC_Os03g03540.1	LOC_Os03g03540	no apical meristem protein, putative, expressed	NAC
9631.m00266	9631.t00251	12003.t00237	13103.t00245	LOC_Os03g03550.1	LOC_Os03g03550	bZIP family transcription factor, putative, expressed	bZIP
9631.m00287	9631.t00272	12003.t00258	13103.t00266	LOC_Os03g03760.1	LOC_Os03g03760	MYB family transcription factor, putative, expressed	G2-like
9631.m00296	9631.t00281	12003.t00266	13103.t00274	LOC_Os03g03850.1	LOC_Os03g03850	GATA zinc finger domain containing protein, expressed	C2C2-GATA
9631.m00302	9631.t00286	12003.t00271	13103.t00279	LOC_Os03g03900.1	LOC_Os03g03900	NIN, putative, expressed	RWP-RK
9631.m00320	9631.t00304	12003.t00288	13103.t00294	LOC_Os03g04070.1	LOC_Os03g04070	no apical meristem protein, putative, expressed	NAC
9631.m00344	9631.t00328	12003.t00310	13103.t00314	LOC_Os03g04310.1	LOC_Os03g04310	BHLH transcription factor, putative, expressed	bHLH
9631.m00404	9631.t00384	12003.t00364	13103.t00370	LOC_Os03g04890.1	LOC_Os03g04890	zinc finger family protein, putative, expressed	#N/A
9631.m00405	9631.t00385	12003.t00365	13103.t00371	LOC_Os03g04900.1	LOC_Os03g04900	MYB family transcription factor, putative, expressed	MYB
9631.m00417	9631.t00393	12003.t05712	13103.t00379	LOC_Os03g04980.1	LOC_Os03g04980	PHD-finger domain containing protein, putative, expressed	PHD
9631.m00436	9631.t00412	12003.t00389	13103.t00397	LOC_Os03g05160.1	LOC_Os03g05160	GATA zinc finger domain containing protein, expressed	C2C2-GATA
9631.m00447	9631.t00423	12003.t00400	13103.t00406	LOC_Os03g05270.2	LOC_Os03g05270	RING finger and CHY zinc finger domain-containing protein 1, putative, expressed	#N/A
9631.m00471	9631.t00444	12003.t00420	13103.t00428	LOC_Os03g05480.1	LOC_Os03g05480	ZOS3-01 - C2H2 zinc finger protein, expressed	C2H2
9631.m00472	9631.t00445	12003.t00421	13103.t00429	LOC_Os03g05490.1	LOC_Os03g05490	ZOS3-02 - C2H2 zinc finger protein, expressed	#N/A
9631.m00480	9631.t00452	12003.t00428	13103.t00436	LOC_Os03g05560.1	LOC_Os03g05560	zinc finger, C3HC4 type domain containing protein, expressed	#N/A
9631.m00481	9631.t00453	12003.t00429	13103.t00437	LOC_Os03g05570.1	LOC_Os03g05570	RING-H2 finger protein ATL3F, putative, expressed	#N/A
9631.m00483	9631.t00455	12003.t00431	13103.t00439	LOC_Os03g05590.1	LOC_Os03g05590	AP2 domain containing protein, expressed	AP2-EREBP
9631.m00492	9631.t00464	12003.t05659	13103.t00449	LOC_Os03g05690.1	LOC_Os03g05690	ZOS3-03 - C2H2 zinc finger protein, expressed	C2H2
9631.m00499	9631.t00471	12003.t00447	13103.t00456	LOC_Os03g05760.1	LOC_Os03g05760	transcription factor Dp, putative, expressed	E2F-DP
9631.m00591	9631.t00558	12003.t00530	13103.t00539	LOC_Os03g06630.1	LOC_Os03g06630	heat stress transcription factor, putative, expressed	HSF
9631.m00614	9631.t00579	12003.t00551	13103.t00563	LOC_Os03g06850.5	LOC_Os03g06850	B3 DNA binding domain containing protein, expressed	ABI3VP1
9631.m00643	9631.t00607	12003.t00579	13103.t00591	LOC_Os03g07130.1	LOC_Os03g07130	RING finger protein 13, putative, expressed	#N/A
9631.m00666	9631.t00630	12003.t00599	13103.t00612	LOC_Os03g07360.1	LOC_Os03g07360	expressed protein	C2C2-Dof
9631.m00676	9631.t00638	12003.t00608	13103.t00621	LOC_Os03g07450.1	LOC_Os03g07450	homeobox associated leucine zipper, putative, expressed	HB
9631.m00715	9631.t00673	12003.t00640	13103.t00653	LOC_Os03g07790.1	LOC_Os03g07790	zinc finger, C3HC4 type domain containing protein, expressed	#N/A
9631.m00720	9631.t00678	12003.t00644	13103.t00657	LOC_Os03g07830.1	LOC_Os03g07830	AP2 domain containing protein, expressed	AP2-EREBP
9631.m00725	9631.t00683	12003.t00649	13103.t00661	LOC_Os03g07880.1	LOC_Os03g07880	nuclear transcription factor Y subunit, putative, expressed	CCAAT
9631.m00731	9631.t00689	12003.t00654	13103.t00666	LOC_Os03g07940.1	LOC_Os03g07940	AP2 domain containing protein, expressed	AP2-EREBP
9631.m00770	9631.t00724	12003.t00689	13103.t00706	LOC_Os03g08310.1	LOC_Os03g08310	ZIM domain containing protein, putative, expressed	Tify
9631.m00771	9631.t00725	12003.t00690	13103.t00707	LOC_Os03g08320.1	LOC_Os03g08320	ZIM domain containing protein, putative, expressed	Tify
9631.m00772	9631.t00726	12003.t00691	13103.t00708	LOC_Os03g08330.1	LOC_Os03g08330	ZIM domain containing protein, putative, expressed	Tify
9631.m00779	9631.t00730	12003.t00694	13103.t00711	LOC_Os03g08370.1	LOC_Os03g08370	transposon protein, putative, unclassified, expressed	FAR1
9631.m00790	9631.t00739	12003.t00703	13103.t00720	LOC_Os03g08460.1	LOC_Os03g08460	AP2 domain containing protein, expressed	AP2-EREBP
9631.m00792	9631.t00740	12003.t00704	13103.t00721	LOC_Os03g08470.3	LOC_Os03g08470	AP2 domain containing protein, expressed	AP2-EREBP
9631.m00791	9631.t00740	12003.t00704	13103.t00721	LOC_Os03g08470.3	LOC_Os03g08470	AP2 domain containing protein, expressed	AP2-EREBP
9631.m00794	9631.t00742	12003.t00706	13103.t00723	LOC_Os03g08490.1	LOC_Os03g08490	AP2 domain containing protein, expressed	AP2-EREBP
9631.m00795	9631.t00743	12003.t00707	13103.t00724	LOC_Os03g08500.2	LOC_Os03g08500	AP2 domain containing protein, expressed	AP2-EREBP
9631.m00809	9631.t00755	12003.t00719	13103.t00736	LOC_Os03g08620.1	LOC_Os03g08620	B3 DNA binding domain containing protein, expressed	ABI3VP1
9631.m00840	9631.t00785	12003.t00747	13103.t00764	LOC_Os03g08920.1	LOC_Os03g08920	Zinc finger, C3HC4 type domain containing protein, expressed	#N/A
9631.m00841	9631.t00786	12003.t00748	13103.t00765	LOC_Os03g08930.1	LOC_Os03g08930	helix-loop-helix DNA-binding protein, putative, expressed	bHLH
9631.m00844	9631.t00789	12003.t00751	13103.t00768	LOC_Os03g08960.1	LOC_Os03g08960	homeobox associated leucine zipper, putative, expressed	HB
9631.m00866	9631.t00810	12003.t00772	13103.t00787	LOC_Os03g09170.1	LOC_Os03g09170	ethylene-responsive transcription factor, putative, expressed	AP2-EREBP
9631.m00919	9631.t00854	12003.t00816	13103.t00832	LOC_Os03g10140.1	LOC_Os03g10140	ZOS3-04 - C2H2 zinc finger protein, expressed	C2H2
9631.m00929	9631.t00862	12003.t00823	13103.t00839	LOC_Os03g10210.1	LOC_Os03g10210	homeobox domain containing protein, expressed	HB
9631.m00991	9631.t00923	12003.t00878	13103.t00897	LOC_Os03g10770.1	LOC_Os03g10770	helix-loop-helix DNA-binding domain containing protein, expressed	bHLH
9631.m01003	9631.t00935	12003.t00890	13103.t00909	LOC_Os03g10890.1	LOC_Os03g10890	zinc finger, C3HC4 type domain containing protein, expressed	#N/A
9631.m01052	9631.t00983	12003.t00937	13103.t00955	LOC_Os03g11370.1	LOC_Os03g11370	B3 DNA binding domain containing protein, expressed	ABI3VP1
9631.m01078	9631.t01007	12003.t00961	13103.t00978	LOC_Os03g11600.1	LOC_Os03g11600	YABBY domain containing protein, putative, expressed	C2C2-YABBY
9631.m01158	9631.t01081	12003.t01034	13103.t01049	LOC_Os03g12350.1	LOC_Os03g12350	two-component response regulator, putative, expressed	ARR-B
9631.m01156	9631.t01081	12003.t01034	13103.t01049	LOC_Os03g12350.1	LOC_Os03g12350	two-component response regulator, putative, expressed	ARR-B
9631.m01157	9631.t01081	12003.t01034	13103.t01049	LOC_Os03g12350.1	LOC_Os03g12350	two-component response regulator, putative, expressed	ARR-B
9631.m01160	9631.t01083	12003.t01036	13103.t01051	LOC_Os03g12370.3	LOC_Os03g12370	HSF-type DNA-binding domain containing protein, expressed	HSF
9631.m01161	9631.t01083	12003.t01036	13103.t01051	LOC_Os03g12370.3	LOC_Os03g12370	HSF-type DNA-binding domain containing protein, expressed	HSF
9631.m01162	9631.t01083	12003.t01036	13103.t01051	LOC_Os03g12370.3	LOC_Os03g12370	HSF-type DNA-binding domain containing protein, expressed	HSF
9631.m01174	9631.t01095	12003.t01048	13103.t01062	LOC_Os03g12490.1	LOC_Os03g12490	transposon protein, putative, unclassified, expressed	FAR1
9631.m01202	9631.t01122	12003.t01074	13103.t01089	LOC_Os03g12760.1	LOC_Os03g12760	helix-loop-helix DNA-binding domain containing protein, expressed	bHLH
9631.m01212	9631.t01132	12003.t01083	13103.t01099	LOC_Os03g12860.1	LOC_Os03g12860	homeobox associated leucine zipper, putative, expressed	HB
9631.m01223	9631.t01141	12003.t01090	13103.t01107	LOC_Os03g12940.3	LOC_Os03g12940	OsFBO13 - F-box and other domain containing protein, expressed	#N/A
9631.m01224	9631.t01142	12003.t01091	13103.t01108	LOC_Os03g12950.1	LOC_Os03g12950	AP2-like ethylene-responsive transcription factor AINTEGUMENTA, putative, expressed	AP2-EREBP
9631.m01261	9631.t01178	12003.t01126	13103.t01143	LOC_Os03g13310.1	LOC_Os03g13310	MYB family transcription factor, putative, expressed	MYB
9631.m01271	9631.t01188	12003.t01134	13103.t01152	LOC_Os03g13400.1	LOC_Os03g13400	ZOS3-06 - C2H2 zinc finger protein, expressed	C2H2
9631.m01292	9631.t01208	12003.t01154	13103.t01172	LOC_Os03g13600.2	LOC_Os03g13600	ZOS3-07 - C2H2 zinc finger protein, expressed	C2H2
9631.m01293	9631.t01208	12003.t01154	13103.t01172	LOC_Os03g13600.2	LOC_Os03g13600	ZOS3-07 - C2H2 zinc finger protein, expressed	C2H2
9631.m01313	9631.t01227	12003.t01172	13103.t01189	LOC_Os03g13790.2	LOC_Os03g13790	myb/SANT domain protein, putative, expressed	MYB-related
9631.m01401	9631.t01308	12003.t01249	13103.t01269	LOC_Os03g14600.1	LOC_Os03g14600	transposon protein, putative, unclassified, expressed	#N/A
9631.m01426	9631.t01333	12003.t01271	13103.t01291	LOC_Os03g14850.1	LOC_Os03g14850	OsMADS72 - MADS-box family gene with M-alpha type-box, expressed	MADS
9631.m01441	9631.t01348	12003.t01286	13103.t01305	LOC_Os03g15000.1	LOC_Os03g15000	Zinc finger, C3HC4 type domain containing protein, expressed	#N/A
9631.m01490	9631.t01392	12003.t01330	13103.t01349	LOC_Os03g15440.1	LOC_Os03g15440	basic helix-loop-helix, putative, expressed	bHLH
9631.m01513	9631.t01415	12003.t01352	13103.t01371	LOC_Os03g15660.1	LOC_Os03g15660	AP2 domain containing protein, expressed	AP2-EREBP
9631.m01515	9631.t01417	12003.t01354	13103.t01373	LOC_Os03g15680.1	LOC_Os03g15680	nodulation-signaling pathway 2 protein, putative, expressed	GRAS
9631.m01530	9631.t01428	12003.t01365	13103.t01384	LOC_Os03g15790.1	LOC_Os03g15790	ZOS3-08 - C2H2 zinc finger protein, expressed	C2H2
9631.m01553	9631.t01448	12003.t01385	13103.t01404	LOC_Os03g15990.1	LOC_Os03g15990	EDM2, putative, expressed	PHD
9631.m01607	9631.t01496	12003.t01431	13103.t01449	LOC_Os03g16480.1	LOC_Os03g16480	zinc finger family protein, putative, expressed	#N/A
9631.m01616	9631.t01505	12003.t01440	13103.t01456	LOC_Os03g16570.1	LOC_Os03g16570	zinc finger, C3HC4 type domain containing protein, expressed	#N/A
9631.m01646	9631.t01532	12003.t01466	13103.t01482	LOC_Os03g16850.1	LOC_Os03g16850	dof zinc finger domain containing protein, putative, expressed	C2C2-Dof
9631.m01681	9631.t01562	12003.t01493	13103.t01510	LOC_Os03g17130.1	LOC_Os03g17130	bHelix-loop-helix transcription factor, putative, expressed	bHLH
9631.m01683	9631.t01564	12003.t01495	13103.t01512	LOC_Os03g17150.1	LOC_Os03g17150	ZOS3-09 - C2H2 zinc finger protein, expressed	#N/A
9631.m01726	9631.t01606	12003.t01531	13103.t01552	LOC_Os03g17570.1	LOC_Os03g17570	response regulator receiver domain containing protein, expressed	Pseudo ARR-B
9631.m01804	9631.t01682	12003.t01605	13103.t01625	LOC_Os03g18330.1	LOC_Os03g18330	transcription factor like protein, putative, expressed	Trihelix
9631.m01805	9631.t01683	12003.t01606	13103.t01626	LOC_Os03g18340.1	LOC_Os03g18340	transcription factor like protein, putative, expressed	Trihelix
9631.m01821	9631.t01698	12003.t01620	13103.t01639	LOC_Os03g18480.1	LOC_Os03g18480	MYB family transcription factor, putative, expressed	MYB
9631.m01871	9631.t01745	12003.t01662	13103.t01684	LOC_Os03g18950.1	LOC_Os03g18950	zinc finger C-x8-C-x5-C-x3-H type family protein, expressed	C3H
9631.m01878	9631.t01752	12003.t01669	13103.t01691	LOC_Os03g19020.2	LOC_Os03g19020	PHD-finger family protein, expressed	PHD
9631.m01888	9631.t01762	12003.t01678	13103.t01700	LOC_Os03g19120.1	LOC_Os03g19120	MYB family transcription factor, putative, expressed	MYB
9631.m01895	9631.t01769	12003.t01685	13103.t01707	LOC_Os03g19190.1	LOC_Os03g19190	TOPBP1C - Similar to DNA replication protein TOPBP1 from, expressed	PHD
9631.m01944	9631.t01815	12003.t01728	13103.t01752	LOC_Os03g19630.1	LOC_Os03g19630	myb-like DNA-binding domain containing protein, expressed	MYB-related
9631.m01972	9631.t01840	12003.t01752	13103.t01778	LOC_Os03g19900.1	LOC_Os03g19900	AP2 domain containing protein, expressed	AP2-EREBP
9631.m01991	9631.t01859	12003.t01770	13103.t01796	LOC_Os03g20090.1	LOC_Os03g20090	MYB family transcription factor, putative, expressed	MYB
9631.m02014	9631.t01882	12003.t01790	13103.t01816	LOC_Os03g20310.1	LOC_Os03g20310	transcription factor HBP-1b, putative, expressed	#N/A
9631.m02041	9631.t01906	12003.t01811	13103.t01838	LOC_Os03g20550.1	LOC_Os03g20550	WRKY55, expressed	WRKY
9631.m02051	9631.t01916	12003.t01821	13103.t01848	LOC_Os03g20650.1	LOC_Os03g20650	bZIP transcription factor domain containing protein, expressed	bZIP
9631.m02065	9631.t01929	12003.t01834	13103.t01861	LOC_Os03g20780.1	LOC_Os03g20780	ethylene-insensitive 3, putative, expressed	EIL
9631.m02066	9631.t01929	12003.t01834	13103.t01861	LOC_Os03g20780.1	LOC_Os03g20780	ethylene-insensitive 3, putative, expressed	EIL
9631.m02067	9631.t01930	12003.t01835	13103.t01862	LOC_Os03g20790.1	LOC_Os03g20790	ethylene-insensitive 3, putative, expressed	EIL
9631.m02077	9631.t01940	12003.t01844	13103.t01870	LOC_Os03g20870.1	LOC_Os03g20870	zinc finger, C3HC4 type domain containing protein, expressed	#N/A
9631.m02078	9631.t01940	12003.t01844	13103.t01870	LOC_Os03g20870.1	LOC_Os03g20870	zinc finger, C3HC4 type domain containing protein, expressed	#N/A
9631.m02081	9631.t01943	12003.t01847	13103.t01873	LOC_Os03g20900.1	LOC_Os03g20900	Myb transcription factor, putative, expressed	G2-like
9631.m02097	9631.t01956	12003.t01859	13103.t01885	LOC_Os03g21030.1	LOC_Os03g21030	no apical meristem protein, putative, expressed	NAC
9631.m02100	9631.t01959	12003.t01862	13103.t01888	LOC_Os03g21060.1	LOC_Os03g21060	No apical meristem protein, putative, expressed	NAC
9631.m02108	9631.t01967	12003.t01870	13103.t01896	LOC_Os03g21140.1	LOC_Os03g21140	RNA-binding zinc finger protein, putative, expressed	C3H
9631.m02110	9631.t01969	12003.t01871	13103.t01897	LOC_Os03g21160.2	LOC_Os03g21160	RNA-binding zinc finger protein, putative, expressed	C3H
9631.m02165	9631.t02019	12003.t01919	13103.t01945	LOC_Os03g21660.1	LOC_Os03g21660	transposon protein, putative, unclassified, expressed	FAR1
9631.m02171	9631.t02024	12003.t01924	13103.t01951	LOC_Os03g21710.1	LOC_Os03g21710	WRKY79, expressed	WRKY
9631.m02210	9631.t02062	12003.t01960	13103.t01988	LOC_Os03g22080.1	LOC_Os03g22080	RING-H2 finger protein, putative, expressed	#N/A
9631.m02213	9631.t02065	12003.t01963	13103.t01991	LOC_Os03g22110.1	LOC_Os03g22110	zinc finger, C3HC4 type domain containing protein, expressed	#N/A
9631.m02220	9631.t02071	12003.t01969	13103.t01997	LOC_Os03g22170.1	LOC_Os03g22170	AP2 domain containing protein, expressed	AP2-EREBP
9631.m02249	9631.t02100	12003.t02004	13103.t02034	LOC_Os03g22540.1	LOC_Os03g22540	jmjC domain containing protein, expressed	Jumonji
9631.m02251	9631.t02102	12003.t02006	13103.t02036	LOC_Os03g22560.1	LOC_Os03g22560	MYB family transcription factor, putative, expressed	#N/A
9631.m02263	9631.t02114	12003.t02016	13103.t02047	LOC_Os03g22680.1	LOC_Os03g22680	RING finger and CHY zinc finger domain-containing protein 1, putative, expressed	#N/A
9631.m02274	9631.t02123	12003.t02024	13103.t02055	LOC_Os03g22770.1	LOC_Os03g22770	CCT/B-box zinc finger protein, putative, expressed	C2C2-CO-like
9631.m02277	9631.t02126	12003.t02027	13103.t02058	LOC_Os03g22800.2	LOC_Os03g22800	OsFBT5 - F-box and tubby domain containing protein, expressed	TUB
9631.m02280	9631.t02129	12003.t02030	13103.t02061	LOC_Os03g22830.2	LOC_Os03g22830	zinc finger, C3HC4 type domain containing protein, expressed	#N/A
9631.m02289	9631.t02136	12003.t02037	13103.t02068	LOC_Os03g22900.1	LOC_Os03g22900	SNF2 family N-terminal domain containing protein, expressed	SNF2
9631.m02449	9631.t02287	12003.t02200	13103.t02230	LOC_Os03g25080.1	LOC_Os03g25080	OsFBX86 - F-box domain containing protein, expressed	#N/A
9631.m02453	9631.t02291	12003.t02204	13103.t02234	LOC_Os03g25120.1	LOC_Os03g25120	HSF-type DNA-binding domain containing protein, expressed	HSF
9631.m02502	9631.t02338	12003.t02252	13103.t02281	LOC_Os03g25550.1	LOC_Os03g25550	myb-like DNA-binding domain containing protein, putative, expressed	MYB
9631.m02566	9631.t02397	12003.t02306	13103.t02332	LOC_Os03g26130.1	LOC_Os03g26130	MYB family transcription factor, putative, expressed	MYB
9631.m02575	9631.t02405	12003.t02310	13103.t02336	LOC_Os03g26210.1	LOC_Os03g26210	helix-loop-helix DNA-binding domain containing protein, expressed	bHLH
9631.m02574	9631.t02405	12003.t02310	13103.t02336	LOC_Os03g26210.1	LOC_Os03g26210	helix-loop-helix DNA-binding domain containing protein, expressed	bHLH
9631.m02584	9631.t02414	12003.t02318	13103.t02344	LOC_Os03g26300.1	LOC_Os03g26300	zinc finger, C3HC4 type domain containing protein, expressed	#N/A
9631.m02591	9631.t02421	12003.t02323	13103.t02349	LOC_Os03g26370.1	LOC_Os03g26370	zinc finger, C3HC4 type domain containing protein, expressed	#N/A
9631.m02595	9631.t02425	12003.t02327	13103.t02353	LOC_Os03g26420.1	LOC_Os03g26420	zinc finger, C3HC4 type domain containing protein, expressed	#N/A
9631.m02670	9631.t02494	12003.t02390	13103.t02416	LOC_Os03g27090.1	LOC_Os03g27090	MYB family transcription factor, putative, expressed	MYB
9631.m02687	9631.t02510	12003.t02401	13103.t02427	LOC_Os03g27250.1	LOC_Os03g27250	OsFBO14 - F-box and other domain containing protein, expressed	Jumonji
9631.m02757	9631.t02576	12003.t02463	13103.t02490	LOC_Os03g27900.1	LOC_Os03g27900	ZIM motif family protein, expressed	Tify
9631.m02774	9631.t02591	12003.t02477	13103.t02504	LOC_Os03g28040.1	LOC_Os03g28040	zinc finger, C3HC4 type domain containing protein, expressed	#N/A
9631.m02778	9631.t02595	12003.t02481	13103.t02508	LOC_Os03g28080.1	LOC_Os03g28080	ring-H2 zinc finger protein, putative, expressed	#N/A
9631.m02783	9631.t02600	12003.t02486	13103.t02513	LOC_Os03g28130.1	LOC_Os03g28130	OsFBX94 - F-box domain containing protein, expressed	#N/A
9631.m02816	9631.t02633	12003.t02513	13103.t02541	LOC_Os03g28940.1	LOC_Os03g28940	ZIM domain containing protein, putative, expressed	Tify
9631.m02817	9631.t02633	12003.t02513	13103.t02541	LOC_Os03g28940.1	LOC_Os03g28940	ZIM domain containing protein, putative, expressed	Tify
9631.m02874	9631.t02687	12003.t02570	13103.t02597	LOC_Os03g29480.1	LOC_Os03g29480	nodulation-signaling pathway 1 protein, putative, expressed	GRAS
9631.m02902	9631.t02715	12003.t02591	13103.t02617	LOC_Os03g29760.1	LOC_Os03g29760	nuclear transcription factor Y subunit, putative, expressed	CCAAT
9631.m02903	9631.t02715	12003.t02591	13103.t02617	LOC_Os03g29760.1	LOC_Os03g29760	nuclear transcription factor Y subunit, putative, expressed	CCAAT
9631.m02904	9631.t02715	12003.t02591	13103.t02617	LOC_Os03g29760.1	LOC_Os03g29760	nuclear transcription factor Y subunit, putative, expressed	CCAAT
9631.m02928	9631.t02738	12003.t02607	13103.t02633	LOC_Os03g29970.1	LOC_Os03g29970	histone-like transcription factor and archaeal histone, putative, expressed	CCAAT
9631.m03068	9631.t02868	12003.t02720	13103.t02746	LOC_Os03g31230.2	LOC_Os03g31230	MYB family transcription factor, putative, expressed	MYB-related
9631.m03069	9631.t02869	12003.t02721	13103.t02747	LOC_Os03g31240.1	LOC_Os03g31240	ZOS3-10 - C2H2 zinc finger protein, expressed	C2H2
9631.m03136	9631.t02935	12003.t02783	13103.t02807	LOC_Os03g31880.1	LOC_Os03g31880	SHORT-ROOT, putative, expressed	GRAS
9631.m03152	9631.t02951	12003.t02815	13103.t02839	LOC_Os03g32220.1	LOC_Os03g32220	ZOS3-11 - C2H2 zinc finger protein, expressed	C2H2
9631.m03153	9631.t02952	12003.t02816	13103.t02840	LOC_Os03g32230.1	LOC_Os03g32230	ZOS3-12 - C2H2 zinc finger protein, expressed	C2H2
9631.m03612	9631.t03407	12003.t03219	13103.t03231	LOC_Os03g37670.1	LOC_Os03g37670	OsMADS86 - MADS-box family gene with M-gamma type-box, expressed	MADS
9631.m03664	9631.t03459	12003.t03270	13103.t03284	LOC_Os03g38210.1	LOC_Os03g38210	MYB family transcription factor, putative, expressed	MYB
9631.m03732	9631.t03524	12003.t03331	13103.t03348	LOC_Os03g38870.1	LOC_Os03g38870	dof zinc finger domain containing protein, putative, expressed	C2C2-Dof
9631.m03752	9631.t03542	12003.t03347	13103.t03364	LOC_Os03g39050.1	LOC_Os03g39050	no apical meristem protein, expressed	NAC
9631.m03755	9631.t03545	12003.t03350	13103.t03367	LOC_Os03g39100.1	LOC_Os03g39100	no apical meristem protein, expressed	NAC
9631.m03856	9631.t03645	12003.t03441	13103.t03456	LOC_Os03g40080.1	LOC_Os03g40080	GRAS family transcription factor containing protein, expressed	GRAS
9631.m03863	9631.t03652	12003.t03449	13103.t03464	LOC_Os03g40160.1	LOC_Os03g40160	transposon protein, putative, unclassified, expressed	FAR1
9631.m03864	9631.t03653	12003.t03450	13103.t03465	LOC_Os03g40170.1	LOC_Os03g40170	zinc finger, C3HC4 type domain containing protein, expressed	#N/A
9631.m03915	9631.t03704	12003.t03494	13103.t03507	LOC_Os03g40710.1	LOC_Os03g40710	ZOS3-13 - C2H2 zinc finger protein, expressed	C2H2
9631.m03979	9631.t03767	12003.t03554	13103.t03561	LOC_Os03g41390.1	LOC_Os03g41390	ZOS3-15 - C2H2 zinc finger protein, expressed	#N/A
9631.m04019	9631.t03807	12003.t03587	13103.t03591	LOC_Os03g41800.1	LOC_Os03g41800	transposon protein, putative, unclassified, expressed	FAR1
9631.m04050	9631.t03838	12003.t03617	13103.t03622	LOC_Os03g42100.1	LOC_Os03g42100	helix-loop-helix DNA-binding domain containing protein, expressed	bHLH
9631.m04060	9631.t03848	12003.t03627	13103.t03632	LOC_Os03g42200.1	LOC_Os03g42200	dof zinc finger domain containing protein, putative, expressed	C2C2-Dof
9631.m04063	9631.t03851	12003.t03630	13103.t03635	LOC_Os03g42230.1	LOC_Os03g42230	B3 DNA binding domain containing protein, expressed	ABI3VP1
9631.m04064	9631.t03852	12003.t03631	13103.t03636	LOC_Os03g42240.1	LOC_Os03g42240	B3 DNA binding domain containing protein, expressed	ABI3VP1
9631.m04066	9631.t03854	12003.t03632	13103.t03637	LOC_Os03g42250.1	Present in obsolete list		ABI3VP1
9631.m04069	9631.t03857	12003.t03635	13103.t03640	LOC_Os03g42280.2	LOC_Os03g42280	B3 DNA binding domain containing protein, expressed	ABI3VP1
9631.m04070	9631.t03858	12003.t03637	13103.t03642	LOC_Os03g42290.1	LOC_Os03g42290	B3 DNA binding domain containing protein, expressed	ABI3VP1
9631.m04078	9631.t03866	12003.t03643	13103.t03648	LOC_Os03g42370.1	LOC_Os03g42370	B3 DNA binding domain containing protein, expressed	ABI3VP1
9631.m04082	9631.t03870	12003.t03646	13103.t03651	LOC_Os03g42410.1	LOC_Os03g42410	B3 DNA binding domain containing protein	ABI3VP1
9631.m04083	9631.t03871	12003.t05662	13103.t03653	LOC_Os03g42430.1	LOC_Os03g42430	B3 DNA binding domain containing protein, expressed	ABI3VP1
9631.m04103	9631.t03891	12003.t03665	13103.t03669	LOC_Os03g42630.1	LOC_Os03g42630	No apical meristem protein, putative, expressed	NAC
9631.m04181	9631.t03968	12003.t03735	13103.t03739	LOC_Os03g43400.1	LOC_Os03g43400	OsIAA11 - Auxin-responsive Aux/IAA gene family member, expressed	AUX/IAA
9631.m04182	9631.t03969	12003.t03736	13103.t03740	LOC_Os03g43410.1	LOC_Os03g43410	OsIAA12 - Auxin-responsive Aux/IAA gene family member, expressed	AUX/IAA
9631.m04218	9631.t04001	12003.t03764	13103.t03768	LOC_Os03g43730.1	LOC_Os03g43730	tesmin/TSO1-like CXC domain containing protein, expressed	CPP
9631.m04225	9631.t04008	12003.t03769	13103.t03774	LOC_Os03g43800.2	LOC_Os03g43800	DIRP family protein, putative, expressed	MYB-related
9631.m04226	9631.t04009	12003.t03770	13103.t03775	LOC_Os03g43810.1	LOC_Os03g43810	helix-loop-helix DNA-binding domain containing protein, expressed	bHLH
9631.m04300	9631.t04082	12003.t03841	13103.t03846	LOC_Os03g44540.1	LOC_Os03g44540	nuclear transcription factor Y subunit, putative, expressed	CCAAT
9631.m04322	9631.t04101	12003.t03858	13103.t03862	LOC_Os03g44710.2	LOC_Os03g44710	YABBY domain containing protein, putative, expressed	C2C2-YABBY
9631.m04333	9631.t04111	12003.t03865	13103.t03869	LOC_Os03g44810.2	LOC_Os03g44810	expressed protein	#N/A
9631.m04385	9631.t04161	12003.t03908	13103.t03914	LOC_Os03g45300.1	LOC_Os03g45300	transposon protein, putative, unclassified, expressed	FAR1
9631.m04400	9631.t04176	12003.t03922	13103.t03929	LOC_Os03g45450.1	LOC_Os03g45450	WRKY60, expressed	WRKY
9631.m04552	9631.t04318	12003.t04051	13103.t04058	LOC_Os03g46860.1	LOC_Os03g46860	helix-loop-helix DNA-binding protein, putative, expressed	bHLH
9631.m04586	9631.t04351	12003.t04082	13103.t04091	LOC_Os03g47200.1	LOC_Os03g47200	bZIP transcription factor domain containing protein, expressed	bZIP
9631.m04615	9631.t04380	12003.t04109	13103.t04118	LOC_Os03g47500.2	LOC_Os03g47500	zinc finger, C3HC4 type domain containing protein, expressed	#N/A
9631.m04616	9631.t04380	12003.t04109	13103.t04118	LOC_Os03g47500.2	LOC_Os03g47500	zinc finger, C3HC4 type domain containing protein, expressed	#N/A
9631.m04668	9631.t04429	12003.t05722	13103.t04170	LOC_Os03g47970.2	LOC_Os03g47970	GATA transcription factor 25, putative, expressed	C2C2-GATA
9631.m04715	9631.t04476	12003.t04202	13103.t04215	LOC_Os03g48450.3	LOC_Os03g48450	SCARECROW, putative, expressed	GRAS
9631.m04770	9631.t04528	12003.t04247	13103.t04259	LOC_Os03g48970.4	LOC_Os03g48970	nuclear transcription factor Y subunit, putative, expressed	CCAAT
9631.m04771	9631.t04528	12003.t04247	13103.t04259	LOC_Os03g48970.4	LOC_Os03g48970	nuclear transcription factor Y subunit, putative, expressed	CCAAT
9631.m04772	9631.t04528	12003.t04247	13103.t04259	LOC_Os03g48970.4	LOC_Os03g48970	nuclear transcription factor Y subunit, putative, expressed	CCAAT
9631.m04793	9631.t04549	12003.t04268	13103.t04280	LOC_Os03g49170.1	LOC_Os03g49170	zinc finger family protein, putative, expressed	C3H
9631.m04867	9631.t04620	12003.t04335	13103.t04346	LOC_Os03g49880.1	LOC_Os03g49880	TCP family transcription factor, putative, expressed	TCP
9631.m04878	9631.t04631	12003.t04345	13103.t04356	LOC_Os03g49990.1	LOC_Os03g49990	GRAS family transcription factor domain containing protein, expressed	GRAS
9631.m04913	9631.t04664	12003.t04373	13103.t04384	LOC_Os03g50310.1	LOC_Os03g50310	CCT/B-box zinc finger protein, putative, expressed	C2C2-CO-like
9631.m04962	9631.t04711	12003.t04413	13103.t04424	LOC_Os03g50780.1	LOC_Os03g50780	PHD-finger domain containing protein, putative, expressed	PHD
9631.m04970	9631.t04719	12003.t04420	13103.t04431	LOC_Os03g50860.1	LOC_Os03g50860	histidine kinase, putative, expressed	Orphans
9631.m04976	9631.t04725	12003.t04425	13103.t04435	LOC_Os03g50920.1	LOC_Os03g50920	ZF-HD protein dimerisation region containing protein, expressed	zf-HD
9631.m05040	9631.t04788	12003.t04485	13103.t04496	LOC_Os03g51580.1	LOC_Os03g51580	helix-loop-helix DNA-binding domain containing protein, expressed	bHLH
9631.m05051	9631.t04798	12003.t04495	13103.t04506	LOC_Os03g51690.3	LOC_Os03g51690	Homeobox domain containing protein, expressed	HB
9631.m05053	9631.t04800	12003.t04498	13103.t04508	LOC_Os03g51710.1	LOC_Os03g51710	homeobox protein knotted-1, putative, expressed	HB
9631.m05074	9631.t04821	12003.t04519	13103.t04525	LOC_Os03g51910.1	LOC_Os03g51910	basic helix-loop-helix protein, putative, expressed	bHLH
9631.m05131	9631.t04877	12003.t04570	13103.t04576	LOC_Os03g52450.1	LOC_Os03g52450	GATA transcription factor 25, putative, expressed	C2C2-GATA
9631.m05195	9631.t04934	12003.t04625	13103.t04629	LOC_Os03g53020.1	LOC_Os03g53020	helix-loop-helix DNA-binding domain containing protein, expressed	bHLH
9631.m05198	9631.t04937	12003.t04628	13103.t04632	LOC_Os03g53050.1	LOC_Os03g53050	WRKY121, expressed	WRKY
9631.m05201	9631.t04940	12003.t04631	13103.t04635	LOC_Os03g53080.1	LOC_Os03g53080	zinc finger, C3HC4 type domain containing protein, expressed	#N/A
9631.m05203	9631.t04942	12003.t04633	13103.t04637	LOC_Os03g53100.1	LOC_Os03g53100	response regulator receiver domain containing protein, expressed	Orphans
9631.m05209	9631.t04947	12003.t04638	13103.t04642	LOC_Os03g53150.1	LOC_Os03g53150	OsIAA13 - Auxin-responsive Aux/IAA gene family member, expressed	AUX/IAA
9631.m05210	9631.t04947	12003.t04638	13103.t04642	LOC_Os03g53150.1	LOC_Os03g53150	OsIAA13 - Auxin-responsive Aux/IAA gene family member, expressed	AUX/IAA
9631.m05229	9631.t04965	12003.t04654	13103.t04659	LOC_Os03g53340.4	LOC_Os03g53340	HSF-type DNA-binding domain containing protein, expressed	HSF
9631.m05230	9631.t04965	12003.t04654	13103.t04659	LOC_Os03g53340.4	LOC_Os03g53340	HSF-type DNA-binding domain containing protein, expressed	HSF
9631.m05228	9631.t04965	12003.t04654	13103.t04659	LOC_Os03g53340.4	LOC_Os03g53340	HSF-type DNA-binding domain containing protein, expressed	HSF
9631.m05261	9631.t04996	12003.t04683	13103.t04687	LOC_Os03g53630.1	LOC_Os03g53630	PHD finger family protein, putative, expressed	PHD
9631.m05270	9631.t05003	12003.t04689	13103.t04694	LOC_Os03g53700.1	LOC_Os03g53700	PHD-finger domain containing protein, putative, expressed	PHD
9631.m05300	9631.t05030	12003.t04710	13103.t04717	LOC_Os03g53960.1	LOC_Os03g53960	transcriptional adaptor, putative, expressed	MYB-related
9631.m05320	9631.t05049	12003.t04730	13103.t04735	LOC_Os03g54160.2	LOC_Os03g54160	OsMADS14 - MADS-box family gene with MIKCc type-box, expressed	MADS
9631.m05321	9631.t05050	12003.t04732	13103.t04736	LOC_Os03g54170.1	LOC_Os03g54170	OsMADS34 - MADS-box family gene with MIKCc type-box, expressed	MADS
9631.m05367	9631.t05093	12003.t04772	13103.t04777	LOC_Os03g55080.1	LOC_Os03g55080	WRKY3, expressed	WRKY
9631.m05383	9631.t05108	12003.t04786	13103.t04791	LOC_Os03g55220.1	LOC_Os03g55220	bHelix-loop-helix transcription factor, putative, expressed	bHLH
9631.m05417	9631.t05141	12003.t04816	13103.t04821	LOC_Os03g55540.1	LOC_Os03g55540	ZOS3-18 - C2H2 zinc finger protein, expressed	C2H2
9631.m05418	9631.t05142	12003.t04817	13103.t04822	LOC_Os03g55550.1	LOC_Os03g55550	helix-loop-helix DNA-binding domain containing protein, expressed	bHLH
9631.m05422	9631.t05146	12003.t04820	13103.t04825	LOC_Os03g55590.4	LOC_Os03g55590	MYB family transcription factor, putative, expressed	#N/A
9631.m05424	9631.t05148	12003.t04822	13103.t04827	LOC_Os03g55610.1	LOC_Os03g55610	dof zinc finger domain containing protein, putative, expressed	C2C2-Dof
9631.m05443	9631.t05163	12003.t04837	13103.t04842	LOC_Os03g55760.1	LOC_Os03g55760	MYB family transcription factor, putative, expressed	G2-like
9631.m05471	9631.t05188	12003.t04860	13103.t04866	LOC_Os03g56010.1	LOC_Os03g56010	bZIP transcription factor domain containing protein, expressed	bZIP
9631.m05476	9631.t05193	12003.t04865	13103.t04870	LOC_Os03g56050.1	LOC_Os03g56050	AP2-like ethylene-responsive transcription factor AINTEGUMENTA, putative, expressed	AP2-EREBP
9631.m05480	9631.t05197	12003.t04869	13103.t04874	LOC_Os03g56090.1	LOC_Os03g56090	MYB family transcription factor, putative, expressed	MYB
9631.m05482	9631.t05199	12003.t04871	13103.t04876	LOC_Os03g56110.2	LOC_Os03g56110	homeobox protein knotted-1, putative, expressed	HB
9631.m05483	9631.t05199	12003.t04871	13103.t04876	LOC_Os03g56110.2	LOC_Os03g56110	homeobox protein knotted-1, putative, expressed	HB
9631.m05486	9631.t05202	12003.t04874	13103.t04879	LOC_Os03g56140.1	LOC_Os03g56140	homeobox protein rough sheath 1, putative, expressed	HB
9631.m05530	9631.t05239	12003.t04909	13103.t04915	LOC_Os03g56510.1	LOC_Os03g56510	OsFBX112 - F-box domain containing protein, expressed	#N/A
9631.m05538	9631.t05247	12003.t04917	13103.t04922	LOC_Os03g56580.1	LOC_Os03g56580	no apical meristem protein, putative, expressed	NAC
9631.m05544	9631.t05253	12003.t04922	13103.t04927	LOC_Os03g56630.2	LOC_Os03g56630	transposon protein, putative, unclassified, expressed	FAR1
9631.m05586	9631.t05291	12003.t04963	13103.t04968	LOC_Os03g56950.4	LOC_Os03g56950	phytochrome-interacting factor 4, putative, expressed	bHLH
9631.m05587	9631.t05291	12003.t04963	13103.t04968	LOC_Os03g56950.4	LOC_Os03g56950	phytochrome-interacting factor 4, putative, expressed	bHLH
9631.m05588	9631.t05291	12003.t04963	13103.t04968	LOC_Os03g56950.4	LOC_Os03g56950	phytochrome-interacting factor 4, putative, expressed	bHLH
9631.m05612	9631.t05313	12003.t04987	13103.t04994	LOC_Os03g57190.1	LOC_Os03g57190	TCP family transcription factor, putative, expressed	TCP
9631.m05617	9631.t05318	12003.t04992	13103.t04999	LOC_Os03g57240.1	LOC_Os03g57240	ZOS3-19 - C2H2 zinc finger protein, expressed	#N/A
9631.m05636	9631.t05336	12003.t05008	13103.t05015	LOC_Os03g57410.1	LOC_Os03g57410	RING-H2 finger protein ATL5D, putative, expressed	#N/A
9631.m05645	9631.t05345	12003.t05017	13103.t05023	LOC_Os03g57500.1	LOC_Os03g57500	zinc finger, C3HC4 type domain containing protein, expressed	#N/A
9631.m05716	9631.t05410	12003.t05077	13103.t05084	LOC_Os03g58160.1	LOC_Os03g58160	heat stress transcription factor, putative, expressed	HSF
9631.m05725	9631.t05419	12003.t05085	13103.t05092	LOC_Os03g58250.1	LOC_Os03g58250	bZIP transcription factor domain containing protein, expressed	bZIP
9631.m05734	9631.t05427	12003.t05092	13103.t05099	LOC_Os03g58330.1	LOC_Os03g58330	BHLH transcription factor, putative, expressed	bHLH
9631.m05736	9631.t05429	12003.t05094	13103.t05101	LOC_Os03g58350.1	LOC_Os03g58350	OsIAA14 - Auxin-responsive Aux/IAA gene family member, expressed	AUX/IAA
9631.m05743	9631.t05436	12003.t05099	13103.t05107	LOC_Os03g58420.1	LOC_Os03g58420	WRKY6, expressed	WRKY
9631.m05756	9631.t05447	12003.t05108	13103.t05116	LOC_Os03g58530.2	LOC_Os03g58530	ES43 protein, putative, expressed	PHD
9631.m05788	9631.t05478	12003.t05135	13103.t05143	LOC_Os03g58830.1	LOC_Os03g58830	BEE 1, putative, expressed	bHLH
9631.m05854	9631.t05541	12003.t05193	13103.t05201	LOC_Os03g59460.1	LOC_Os03g59460	transcription factor, putative, expressed	bZIP
9631.m05874	9631.t05561	12003.t05212	13103.t05221	LOC_Os03g59670.1	LOC_Os03g59670	basic helix-loop-helix, putative, expressed	bHLH
9631.m05880	9631.t05567	12003.t05217	13103.t05227	LOC_Os03g59730.1	LOC_Os03g59730	No apical meristem protein, putative, expressed	NAC
9631.m05884	9631.t05570	12003.t05221	13103.t05231	LOC_Os03g59760.1	LOC_Os03g59760	RING finger protein 126, putative, expressed	#N/A
9631.m05915	9631.t05601	12003.t05250	13103.t05261	LOC_Os03g60080.1	LOC_Os03g60080	NAC domain-containing protein 67, putative, expressed	NAC
9631.m05919	9631.t05605	12003.t05255	13103.t05265	LOC_Os03g60120.1	LOC_Os03g60120	AP2 domain containing protein, expressed	AP2-EREBP
9631.m05946	9631.t05632	12003.t05278	13103.t05287	LOC_Os03g60390.1	LOC_Os03g60390	PHD finger protein, putative, expressed	Alfin-like
9631.m06404	9631.t06047	12003.t05281	13103.t05291	LOC_Os03g60430.1	LOC_Os03g60430	AP2 domain containing protein, expressed	AP2-EREBP
9631.m05962	9631.t05647	12003.t05292	13103.t05302	LOC_Os03g60540.1	LOC_Os03g60540	ZOS3-20 - C2H2 zinc finger protein, expressed	#N/A
9631.m05965	9631.t05649	12003.t05294	13103.t05304	LOC_Os03g60560.1	LOC_Os03g60560	ZOS3-21 - C2H2 zinc finger protein, expressed	C2H2
9631.m05966	9631.t05650	12003.t05295	13103.t05305	LOC_Os03g60570.1	LOC_Os03g60570	ZOS3-22 - C2H2 zinc finger protein, expressed	C2H2
9631.m05973	9631.t05656	12003.t05302	13103.t05311	LOC_Os03g60630.1	LOC_Os03g60630	dof zinc finger domain containing protein, putative, expressed	C2C2-Dof
9631.m06023	9631.t05703	12003.t05344	13103.t05354	LOC_Os03g61110.1	LOC_Os03g61110	RNA-binding motif protein, putative, expressed	C3H
9631.m06073	9631.t05747	12003.t05387	13103.t05397	LOC_Os03g61570.1	LOC_Os03g61570	expressed protein	#N/A
9631.m06082	9631.t05754	12003.t05394	13103.t05404	LOC_Os03g61640.1	LOC_Os03g61640	ZOS3-23 - C2H2 zinc finger protein, expressed	#N/A
9631.m06096	9631.t05767	12003.t05406	13103.t05416	LOC_Os03g61760.1	LOC_Os03g61760	OsSPL6 - SBP-box gene family member, expressed	SBP
9631.m06132	9631.t05801	12003.t05437	13103.t05449	LOC_Os03g62100.1	LOC_Os03g62100	MYB family transcription factor, putative, expressed	MYB-related
9631.m06146	9631.t05814	12003.t05451	13103.t05463	LOC_Os03g62230.1	LOC_Os03g62230	ZOS3-24 - C2H2 zinc finger protein, expressed	C2H2
9631.m06148	9631.t05816	12003.t05720	13103.t05465	LOC_Os03g62250.1	LOC_Os03g62250	zinc finger, C3HC4 type domain containing protein, expressed	#N/A
9631.m06170	9631.t05838	12003.t05472	13103.t05486	LOC_Os03g62470.1	LOC_Os03g62470	no apical meristem protein, putative, expressed	NAC
9631.m06288	9631.t05945	12003.t05570	13103.t05581	LOC_Os03g63530.2	LOC_Os03g63530	histone-like transcription factor and archaeal histone, putative, expressed	CCAAT
9631.m06312	9631.t05967	12003.t05592	13103.t05604	LOC_Os03g63750.1	LOC_Os03g63750	HSF-type DNA-binding domain containing protein, expressed	HSF
9631.m06322	9631.t05973	12003.t05598	13103.t05610	LOC_Os03g63810.1	LOC_Os03g63810	WRKY80, expressed	WRKY
9631.m06332	9631.t05982	12003.t05607	13103.t05618	LOC_Os03g63890.1	LOC_Os03g63890	MYB family transcription factor, putative, expressed	MYB-related
9631.m06373	9631.t06019	12003.t05636	13103.t05650	LOC_Os03g64260.1	LOC_Os03g64260	AP2 domain containing protein, expressed	AP2-EREBP
9632.m00017	9632.t00017	12004.t00017	13104.t00017	LOC_Os04g01160.1	LOC_Os04g01160	zinc finger family protein, putative, expressed	#N/A
9632.m00048	9632.t00048	12004.t00046	13104.t00046	LOC_Os04g01480.1	LOC_Os04g01480	zinc finger C-x8-C-x5-C-x3-H type family protein, expressed	C3H
9632.m00049	9632.t00049	12004.t00047	13104.t00047	LOC_Os04g01490.1	LOC_Os04g01490	zinc finger, C3HC4 type, domain containing protein, expressed	#N/A
9632.m00050	9632.t00049	12004.t00047	13104.t00047	LOC_Os04g01490.1	LOC_Os04g01490	zinc finger, C3HC4 type, domain containing protein, expressed	#N/A
9632.m00051	9632.t00049	12004.t00047	13104.t00047	LOC_Os04g01490.1	LOC_Os04g01490	zinc finger, C3HC4 type, domain containing protein, expressed	#N/A
9632.m00101	9632.t00098	12004.t00094	13104.t00092	LOC_Os04g01970.1	LOC_Os04g01970	SWI/SNF-related matrix-associated actin-dependent regulator of chromatin subfamily C member, putative, expressed	MYB-related
9632.m00119	9632.t00115	12004.t00111	13104.t00109	LOC_Os04g02140.1	LOC_Os04g02140	transposon protein, putative, CACTA, En/Spm sub-class, expressed	E2F-DP
9632.m00155	9632.t00151	12004.t00143	13104.t00142	LOC_Os04g02500.3	LOC_Os04g02500	G-patch domain containing protein, expressed	#N/A
9632.m00156	9632.t00152	12004.t00144	13104.t00143	LOC_Os04g02510.1	LOC_Os04g02510	ZOS4-01 - C2H2 zinc finger protein, expressed	C2H2
9632.m00179	9632.t00175	12004.t00167	13104.t00164	LOC_Os04g02730.1	LOC_Os04g02730	tRNA-dihydrouridine synthase 3-like, putative, expressed	C3H
9632.m00719	9632.t00714	12004.t00679	13104.t00673	LOC_Os04g08060.1	LOC_Os04g08060	ZOS4-03 - C2H2 zinc finger protein, expressed	C2H2
9632.m00743	9632.t00738	12004.t00699	13104.t00693	LOC_Os04g08290.1	LOC_Os04g08290	ZOS4-04 - C2H2 zinc finger protein, expressed	C2H2
9632.m00762	9632.t00756	12004.t00714	13104.t00709	LOC_Os04g08460.1	LOC_Os04g08460	OsFBX115 - F-box domain containing protein, expressed	#N/A
9632.m00777	9632.t00771	12004.t00728	13104.t00723	LOC_Os04g08600.1	LOC_Os04g08600	ZOS4-05 - C2H2 zinc finger protein, expressed	C2H2
9632.m00792	9632.t00785	12004.t00742	13104.t00737	LOC_Os04g08740.3	LOC_Os04g08740	ethylene receptor, putative, expressed	#N/A
9632.m00825	9632.t00818	12004.t00791	13104.t00785	LOC_Os04g09560.1	LOC_Os04g09560	tesmin/TSO1-like CXC domain containing protein, expressed	CPP
9632.m00941	9632.t00932	12004.t00898	13104.t00888	LOC_Os04g10680.3	LOC_Os04g10680	zinc finger, C3HC4 type domain containing protein, expressed	#N/A
9632.m01057	9632.t01047	12004.t01007	13104.t00998	LOC_Os04g11830.1	LOC_Os04g11830	TCP family transcription factor, putative, expressed	TCP
9632.m01223	9632.t01212	12004.t01168	13104.t01156	LOC_Os04g13480.1	LOC_Os04g13480	response regulator receiver domain containing protein, expressed	Orphans
9632.m01528	9632.t01516	12004.t01450	13104.t01438	LOC_Os04g16970.1	LOC_Os04g16970	zinc finger, C3HC4 type domain containing protein, expressed	#N/A
9632.m02023	9632.t02010	12004.t01926	13104.t01910	LOC_Os04g21950.1	LOC_Os04g21950	WRKY51, expressed	WRKY
9632.m02038	9632.t02025	12004.t01941	13104.t01925	LOC_Os04g22100.1	LOC_Os04g22100	BED zinc finger family protein, expressed	#N/A
9632.m02052	9632.t02039	12004.t01955	13104.t01939	LOC_Os04g22240.1	LOC_Os04g22240	zinc finger, C3HC4 type domain containing protein, expressed	#N/A
9632.m02176	9632.t02161	12004.t02069	13104.t02055	LOC_Os04g23440.1	LOC_Os04g23440	helix-loop-helix DNA-binding domain containing protein, expressed	bHLH
9632.m02187	9632.t02172	12004.t02078	13104.t02064	LOC_Os04g23550.2	LOC_Os04g23550	basic helix-loop-helix family protein, putative, expressed	#N/A
9632.m02224	9632.t02208	12004.t02107	13104.t02092	LOC_Os04g23910.1	LOC_Os04g23910	OsMADS25 - MADS-box family gene with MIKCc type-box, expressed	MADS
9632.m02427	9632.t02407	12004.t02294	13104.t02285	LOC_Os04g25870.1	LOC_Os04g25870	OsMADS84 - MADS-box family gene with M-gamma type-box, expressed	MADS
9632.m02582	9632.t02562	12004.t02444	13104.t02425	LOC_Os04g27410.1	LOC_Os04g27410	MYB family transcription factor, putative, expressed	MYB-related
9632.m02638	9632.t02618	12004.t02497	13104.t02477	LOC_Os04g27960.1	LOC_Os04g27960	B3 DNA binding domain containing protein, expressed	ABI3VP1
9632.m02641	9632.t02621	12004.t02500	13104.t02480	LOC_Os04g27990.1	LOC_Os04g27990	B3 DNA binding domain containing protein, expressed	ABI3VP1
9632.m02642	9632.t02622	12004.t02501	13104.t02481	LOC_Os04g28000.1	LOC_Os04g28000	B3 DNA binding domain containing protein, expressed	ABI3VP1
9632.m02650	9632.t02630	12004.t02508	13104.t02489	LOC_Os04g28090.1	LOC_Os04g28090	MYB family transcription factor, putative, expressed	MYB
9632.m02653	9632.t02633	12004.t02510	13104.t02491	LOC_Os04g28120.1	LOC_Os04g28120	response regulator receiver domain containing protein, expressed	Orphans
9632.m02654	9632.t02634	12004.t02511	13104.t02492	LOC_Os04g28130.1	LOC_Os04g28130	two-component response regulator, putative, expressed	ARR-B
9632.m02657	9632.t02637	12004.t02514	13104.t02495	LOC_Os04g28160.1	LOC_Os04g28160	response regulator receiver domain containing protein, expressed	Orphans
9632.m02669	9632.t02649	12004.t02526	13104.t02506	LOC_Os04g28280.1	LOC_Os04g28280	BEE 3, putative, expressed	bHLH
9632.m02929	9632.t02908	12004.t02772	13104.t02754	LOC_Os04g30870.1	LOC_Os04g30870	transposon protein, putative, unclassified, expressed	FAR1
9632.m02931	9632.t02910	12004.t02774	13104.t02756	LOC_Os04g30890.1	LOC_Os04g30890	MYB family transcription factor, putative, expressed	MYB-related
9632.m02976	9632.t02951	12004.t02812	13104.t02793	LOC_Os04g31290.1	LOC_Os04g31290	helix-loop-helix DNA-binding domain containing protein, expressed	bHLH
9632.m03001	9632.t02976	12004.t02835	13104.t02816	LOC_Os04g31540.1	LOC_Os04g31540	OsFBX130 - F-box domain containing protein, expressed	#N/A
9632.m03008	9632.t02983	12004.t02842	13104.t02823	LOC_Os04g31610.1	LOC_Os04g31610	OsFBO3 - F-box and other domain containing protein, expressed	#N/A
9632.m03083	9632.t03056	12004.t02913	13104.t02892	LOC_Os04g32340.1	LOC_Os04g32340	RNA-binding motif protein, putative, expressed	C3H
9632.m03098	9632.t03070	12004.t02927	13104.t02904	LOC_Os04g32480.1	LOC_Os04g32480	zinc-finger protein, putative, expressed	Tify
9632.m03111	9632.t03082	12004.t02938	13104.t02915	LOC_Os04g32590.1	LOC_Os04g32590	transcription factor, putative, expressed	#N/A
9632.m03114	9632.t03085	12004.t02941	13104.t02918	LOC_Os04g32620.1	LOC_Os04g32620	ethylene-responsive transcription factor ERF114, putative, expressed	AP2-EREBP
9632.m03131	9632.t03102	12004.t02957	13104.t02935	LOC_Os04g32790.1	LOC_Os04g32790	AP2 domain containing protein, expressed	AP2-EREBP
9632.m03186	9632.t03154	12004.t03006	13104.t02986	LOC_Os04g33300.1	LOC_Os04g33300	amino acid kinase, putative, expressed	#N/A
9632.m03199	9632.t03166	12004.t03019	13104.t02999	LOC_Os04g33420.1	LOC_Os04g33420	DNA-binding protein S1FA, putative, expressed	S1Fa-like
9632.m03202	9632.t03168	12004.t03017	13104.t02997	LOC_Os04g33440.2	LOC_Os04g33440	DNA-binding protein S1FA, putative, expressed	S1Fa-like
9632.m03203	9632.t03168	12004.t03017	13104.t02997	LOC_Os04g33440.2	LOC_Os04g33440	DNA-binding protein S1FA, putative, expressed	S1Fa-like
9632.m03204	9632.t03168	12004.t03017	13104.t02997	LOC_Os04g33440.2	LOC_Os04g33440	DNA-binding protein S1FA, putative, expressed	S1Fa-like
9632.m03201	9632.t03168	12004.t03017	13104.t02997	LOC_Os04g33440.2	LOC_Os04g33440	DNA-binding protein S1FA, putative, expressed	S1Fa-like
9632.m03258	9632.t03219	12004.t03070	13104.t03050	LOC_Os04g33950.1	LOC_Os04g33950	E2F family transcription factor protein, putative, expressed	E2F-DP
9632.m03287	9632.t03247	12004.t03098	13104.t03078	LOC_Os04g34230.1	LOC_Os04g34230	RING-H2 finger protein, putative, expressed	#N/A
9632.m03363	9632.t03321	12004.t03171	13104.t03151	LOC_Os04g34970.1	LOC_Os04g34970	AP2 domain containing protein, expressed	AP2-EREBP
9632.m03366	9632.t03324	12004.t03174	13104.t03155	LOC_Os04g35010.1	LOC_Os04g35010	helix-loop-helix DNA-binding domain containing protein, expressed	bHLH
9632.m03390	9632.t03348	12004.t03196	13104.t03177	LOC_Os04g35250.1	LOC_Os04g35250	MONOCULM 1, putative, expressed	GRAS
9632.m03410	9632.t03367	12004.t03213	13104.t03195	LOC_Os04g35430.1	LOC_Os04g35430	PHD-finger domain containing protein, expressed	PHD
9632.m03417	9632.t03374	12004.t03220	13104.t03202	LOC_Os04g35500.1	LOC_Os04g35500	ZF-HD protein dimerisation region containing protein, expressed	zf-HD
9632.m03435	9632.t03391	12004.t03236	13104.t03219	LOC_Os04g35660.1	LOC_Os04g35660	no apical meristem protein, putative, expressed	NAC
9632.m05834	9632.t05650	12004.t03250	13104.t03233	LOC_Os04g35800.1	LOC_Os04g35800	zinc finger C-x8-C-x5-C-x3-H type family protein, expressed	C3H
9632.m03478	9632.t03432	12004.t03277	13104.t03263	LOC_Os04g36070.1	LOC_Os04g36070	OsRR1 type-A response regulator, expressed	Orphans
9632.m03487	9632.t03440	12004.t03285	13104.t03271	LOC_Os04g36640.1	LOC_Os04g36640	dehydration-responsive element-binding protein, putative, expressed	AP2-EREBP
9632.m03488	9632.t03441	12004.t03286	13104.t03272	LOC_Os04g36650.1	LOC_Os04g36650	ZOS4-06 - C2H2 zinc finger protein, expressed	C2H2
9632.m03496	9632.t03449	12004.t03294	13104.t03279	LOC_Os04g36730.1	LOC_Os04g36730	PHD finger protein, putative, expressed	Alfin-like
9632.m03502	9632.t03455	12004.t03300	13104.t03285	LOC_Os04g36790.1	LOC_Os04g36790	transcription factor like protein, putative, expressed	Trihelix
9632.m03550	9632.t03499	12004.t03343	13104.t03328	LOC_Os04g37730.1	LOC_Os04g37730	RING-H2 finger protein ATL3B precursor, putative, expressed	#N/A
9632.m03551	9632.t03500	12004.t03344	13104.t03329	LOC_Os04g37740.1	LOC_Os04g37740	zinc finger, C3HC4 type domain containing protein, expressed	#N/A
9632.m03623	9632.t03567	12004.t03411	13104.t03392	LOC_Os04g38400.1	LOC_Os04g38400	ethylene-insensitive 3, putative, expressed	EIL
9632.m03656	9632.t03599	12004.t03442	13104.t03424	LOC_Os04g38720.1	LOC_Os04g38720	no apical meristem protein, putative, expressed	NAC
9632.m03658	9632.t03601	12004.t03444	13104.t03426	LOC_Os04g38740.1	LOC_Os04g38740	MYB family transcription factor, putative, expressed	MYB
9632.m03661	9632.t03604	12004.t03447	13104.t03429	LOC_Os04g38770.1	LOC_Os04g38770	OsMADS61 - MADS-box family gene with MIKCc type-box, expressed	MADS
9632.m03692	9632.t03632	12004.t03475	13104.t03458	LOC_Os04g39050.1	LOC_Os04g39050	ZOS4-07 - C2H2 zinc finger protein, expressed	#N/A
9632.m03694	9632.t03634	12004.t03477	13104.t03460	LOC_Os04g39070.1	LOC_Os04g39070	OsFBX139 - F-box domain containing protein, expressed	#N/A
9632.m03741	9632.t03675	12004.t03517	13104.t03501	LOC_Os04g39470.1	LOC_Os04g39470	MYB family transcription factor, putative, expressed	MYB
9632.m03746	9632.t03680	12004.t03522	13104.t03504	LOC_Os04g39520.1	LOC_Os04g39520	ZOS4-08 - C2H2 zinc finger protein, expressed	C2H2
9632.m03751	9632.t03685	12004.t03526	13104.t03508	LOC_Os04g39570.2	LOC_Os04g39570	WRKY35, expressed	WRKY
9632.m03752	9632.t03685	12004.t03526	13104.t03508	LOC_Os04g39570.2	LOC_Os04g39570	WRKY35, expressed	WRKY
9632.m03762	9632.t03695	12004.t03534	13104.t03515	LOC_Os04g39660.1	LOC_Os04g39660	OsFBDUF22 - F-box and DUF domain containing protein, expressed	#N/A
9632.m03804	9632.t03735	12004.t03571	13104.t03550	LOC_Os04g40060.1	LOC_Os04g40060	transposon protein, putative, unclassified, expressed	FAR1
9632.m03811	9632.t03742	12004.t05429	13104.t03557	LOC_Os04g40130.1	LOC_Os04g40130	Rf1, mitochondrial precursor, putative, expressed	#N/A
9632.m03831	9632.t03761	12004.t03597	13104.t03577	LOC_Os04g40330.3	LOC_Os04g40330	OsFBX141 - F-box domain containing protein, expressed	#N/A
9632.m03835	9632.t03765	12004.t03601	13104.t03581	LOC_Os04g40370.3	LOC_Os04g40370	OsFBX142 - F-box domain containing protein, expressed	#N/A
9632.m03840	9632.t03770	12004.t05424	13104.t03586	LOC_Os04g40420.1	LOC_Os04g40420	SWIRM domain containing protein, expressed	MYB-related
9632.m03860	9632.t03790	12004.t03624	13104.t03606	LOC_Os04g40630.2	LOC_Os04g40630	BTBZ4 - Bric-a-Brac, Tramtrack, Broad Complex BTB domain with TAZ zinc finger and Calmodulin-binding domains, expressed	#N/A
9632.m03892	9632.t03819	12004.t03654	13104.t03636	LOC_Os04g40930.1	LOC_Os04g40930	MYB family transcription factor, putative, expressed	Trihelix
9632.m03906	9632.t03832	12004.t03666	13104.t03648	LOC_Os04g41050.1	LOC_Os04g41050	zinc finger, C3HC4 type domain containing protein, expressed	#N/A
9632.m03907	9632.t03833	12004.t03667	13104.t03649	LOC_Os04g41060.1	LOC_Os04g41060	zinc finger C-x8-C-x5-C-x3-H type family protein, expressed	C3H
9632.m03908	9632.t03834	12004.t03668	13104.t03650	LOC_Os04g41070.1	LOC_Os04g41070	zinc finger, C3HC4 type domain containing protein, expressed	#N/A
9632.m03909	9632.t03835	12004.t03669	13104.t03651	LOC_Os04g41080.1	LOC_Os04g41080	zinc finger, C3HC4 type domain containing protein, expressed	#N/A
9632.m03961	9632.t03882	12004.t03715	13104.t03697	LOC_Os04g41560.2	LOC_Os04g41560	B-box zinc finger family protein, putative, expressed	Orphans
9632.m03962	9632.t03882	12004.t03715	13104.t03697	LOC_Os04g41560.2	LOC_Os04g41560	B-box zinc finger family protein, putative, expressed	Orphans
9632.m03987	9632.t03907	12004.t03737	13104.t03721	LOC_Os04g41820.1	LOC_Os04g41820	transcription factor RF2a, putative, expressed	bZIP
9632.m03988	9632.t03908	12004.t03738	13104.t03722	LOC_Os04g41830.1	LOC_Os04g41830	myb-like DNA-binding domain containing protein, expressed	#N/A
9632.m04007	9632.t03927	12004.t03757	13104.t03741	LOC_Os04g42020.1	LOC_Os04g42020	CCT/B-box zinc finger protein, putative, expressed	C2C2-CO-like
9632.m04068	9632.t03980	12004.t03805	13104.t03791	LOC_Os04g42570.1	LOC_Os04g42570	AP2/EREBP transcription factor BABY BOOM, putative, expressed	AP2-EREBP
9632.m04110	9632.t04019	12004.t03841	13104.t03826	LOC_Os04g42950.1	LOC_Os04g42950	MYB family transcription factor, putative, expressed	MYB
9632.m04113	9632.t04022	12004.t03844	13104.t03829	LOC_Os04g42980.1	LOC_Os04g42980	zinc finger family protein, putative, expressed	#N/A
9632.m04140	9632.t04047	12004.t03867	13104.t03853	LOC_Os04g43220.3	LOC_Os04g43220	zinc finger, C3HC4 type domain containing protein, expressed	#N/A
9632.m04141	9632.t04047	12004.t03867	13104.t03853	LOC_Os04g43220.3	LOC_Os04g43220	zinc finger, C3HC4 type domain containing protein, expressed	#N/A
9632.m04149	9632.t04055	12004.t03875	13104.t03860	LOC_Os04g43300.1	LOC_Os04g43300	BRCA1 C Terminus domain containing protein, expressed	#N/A
9632.m04176	9632.t04081	12004.t03897	13104.t03882	LOC_Os04g43560.1	LOC_Os04g43560	no apical meristem protein, putative, expressed	NAC
9632.m04188	9632.t04093	12004.t03908	13104.t03893	LOC_Os04g43680.1	LOC_Os04g43680	MYB family transcription factor, putative, expressed	MYB
9632.m04211	9632.t04116	12004.t03931	13104.t03917	LOC_Os04g43910.1	LOC_Os04g43910	auxin response factor, putative, expressed	ARF
9632.m04249	9632.t04154	12004.t03968	13104.t03955	LOC_Os04g44280.1	LOC_Os04g44280	OsRR5 type-A response regulator, expressed	Orphans
9632.m04265	9632.t04170	12004.t03984	13104.t03970	LOC_Os04g44440.1	LOC_Os04g44440	TCP family transcription factor, putative, expressed	TCP
9632.m04291	9632.t04193	12004.t04007	13104.t03993	LOC_Os04g44670.1	LOC_Os04g44670	AP2 domain containing protein, expressed	AP2-EREBP
9632.m04307	9632.t04208	12004.t04020	13104.t04006	LOC_Os04g44820.2	LOC_Os04g44820	zinc finger, C3HC4 type domain containing protein, expressed	#N/A
9632.m04326	9632.t04225	12004.t04037	13104.t04026	LOC_Os04g45020.1	LOC_Os04g45020	MYB family transcription factor, putative, expressed	MYB
9632.m04331	9632.t04229	12004.t04041	13104.t04030	LOC_Os04g45060.1	LOC_Os04g45060	MYB family transcription factor, putative, expressed	MYB
9632.m04359	9632.t04255	12004.t04067	13104.t04055	LOC_Os04g45330.1	LOC_Os04g45330	YABBY domain containing protein, putative, expressed	C2C2-YABBY
9632.m04360	9632.t04256	12004.t04068	13104.t04056	LOC_Os04g45340.1	LOC_Os04g45340	expressed protein	#N/A
9632.m04391	9632.t04287	12004.t04099	13104.t04087	LOC_Os04g45650.1	Present in obsolete list		#N/A
9632.m04395	9632.t04291	12004.t04101	13104.t04089	LOC_Os04g45690.1	LOC_Os04g45690	B-box zinc finger family protein, putative, expressed	Orphans
9632.m04401	9632.t04297	12004.t04107	13104.t04095	LOC_Os04g45750.1	LOC_Os04g45750	expressed protein	Trihelix
9632.m04407	9632.t04303	12004.t04113	13104.t04101	LOC_Os04g45810.1	LOC_Os04g45810	homeobox associated leucine zipper, putative, expressed	HB
9632.m04430	9632.t04325	12004.t04134	13104.t04121	LOC_Os04g46020.1	LOC_Os04g46020	GATA zinc finger domain containing protein, expressed	C2C2-GATA
9632.m04431	9632.t04325	12004.t04134	13104.t04121	LOC_Os04g46020.1	LOC_Os04g46020	GATA zinc finger domain containing protein, expressed	C2C2-GATA
9632.m04451	9632.t04345	12004.t04154	13104.t04139	LOC_Os04g46220.1	LOC_Os04g46220	ethylene-responsive transcription factor, putative, expressed	AP2-EREBP
9632.m04453	9632.t04347	12004.t04155	13104.t04140	LOC_Os04g46240.1	LOC_Os04g46240	AP2 domain containing protein, expressed	AP2-EREBP
9632.m04455	9632.t04349	12004.t04156	13104.t04141	LOC_Os04g46250.1	LOC_Os04g46250	AP2 domain containing protein, expressed	AP2-EREBP
9632.m04465	9632.t04359	12004.t04166	13104.t04151	LOC_Os04g46350.1	LOC_Os04g46350	homeobox associated leucine zipper, putative, expressed	HB
9632.m04469	9632.t04363	12004.t04169	13104.t04156	LOC_Os04g46390.2	LOC_Os04g46390	chaperone protein dnaJ, putative, expressed	#N/A
9632.m04470	9632.t04364	12004.t04170	13104.t04157	LOC_Os04g46400.1	LOC_Os04g46400	AP2 domain containing protein, expressed	AP2-EREBP
9632.m04471	9632.t04365	12004.t04171	13104.t04158	LOC_Os04g46410.1	LOC_Os04g46410	AP2 domain containing protein, expressed	AP2-EREBP
9632.m04474	9632.t04368	12004.t04174	13104.t04161	LOC_Os04g46440.1	LOC_Os04g46440	AP2 domain containing protein, expressed	AP2-EREBP
9632.m04475	9632.t04369	12004.t04175	13104.t04163	LOC_Os04g46450.1	LOC_Os04g46450	zinc finger, C3HC4 type domain containing protein, expressed	#N/A
9632.m04490	9632.t04382	12004.t04188	13104.t04176	LOC_Os04g46580.1	LOC_Os04g46580	OsSPL7 - SBP-box gene family member, expressed	SBP
9632.m04498	9632.t04390	12004.t04196	13104.t04184	LOC_Os04g46670.1	LOC_Os04g46670	ZOS4-09 - C2H2 zinc finger protein, expressed	C2H2
9632.m04499	9632.t04391	12004.t04197	13104.t04185	LOC_Os04g46680.1	LOC_Os04g46680	ZOS4-10 - C2H2 zinc finger protein, expressed	C2H2
9632.m04500	9632.t04392	12004.t04198	13104.t04186	LOC_Os04g46690.1	LOC_Os04g46690	transposon protein, putative, unclassified, expressed	#N/A
9632.m04519	9632.t04409	12004.t04215	13104.t04203	LOC_Os04g46860.1	LOC_Os04g46860	scarecrow, putative, expressed	GRAS
9632.m04539	9632.t04426	12004.t04231	13104.t04223	LOC_Os04g47040.1	LOC_Os04g47040	anthocyanin regulatory Lc protein, putative, expressed	bHLH
9632.m04543	9632.t04430	12004.t04235	13104.t04225	LOC_Os04g47080.1	LOC_Os04g47080	anthocyanin regulatory Lc protein, putative, expressed	bHLH
9632.m04602	9632.t04486	12004.t04289	13104.t04278	LOC_Os04g47640.1	LOC_Os04g47640	RWP-RK domain-containing protein, putative, expressed	RWP-RK
9632.m04608	9632.t04491	12004.t04293	13104.t04283	LOC_Os04g47690.1	LOC_Os04g47690	HMG1/2, putative, expressed	HMG
9632.m04609	9632.t04491	12004.t04293	13104.t04283	LOC_Os04g47690.1	LOC_Os04g47690	HMG1/2, putative, expressed	HMG
9632.m04623	9632.t04505	12004.t04307	13104.t04297	LOC_Os04g47830.1	LOC_Os04g47830	SNF2 family N-terminal domain containing protein, expressed	SNF2
9632.m04626	9632.t04508	12004.t04308	13104.t04299	LOC_Os04g47860.4	LOC_Os04g47860	ZOS4-11 - C2H2 zinc finger protein, expressed	C2H2
9632.m04627	9632.t04508	12004.t04308	13104.t04299	LOC_Os04g47860.4	LOC_Os04g47860	ZOS4-11 - C2H2 zinc finger protein, expressed	C2H2
9632.m04628	9632.t04508	12004.t04308	13104.t04299	LOC_Os04g47860.4	LOC_Os04g47860	ZOS4-11 - C2H2 zinc finger protein, expressed	C2H2
9632.m04629	9632.t04508	12004.t04308	13104.t04299	LOC_Os04g47860.4	LOC_Os04g47860	ZOS4-11 - C2H2 zinc finger protein, expressed	C2H2
9632.m04632	9632.t04511	12004.t04310	13104.t04301	LOC_Os04g47890.1	LOC_Os04g47890	MYB family transcription factor, putative, expressed	G2-like
9632.m04643	9632.t04520	12004.t04319	13104.t04311	LOC_Os04g47990.1	LOC_Os04g47990	dof zinc finger domain containing protein, putative, expressed	C2C2-Dof
9632.m04642	9632.t04520	12004.t04319	13104.t04311	LOC_Os04g47990.1	LOC_Os04g47990	dof zinc finger domain containing protein, putative, expressed	C2C2-Dof
9632.m04649	9632.t04525	12004.t04324	13104.t04315	LOC_Os04g48030.1	LOC_Os04g48030	heat stress transcription factor B-1, putative, expressed	HSF
9632.m04651	9632.t04527	12004.t04326	13104.t04317	LOC_Os04g48050.1	LOC_Os04g48050	RING zinc finger protein, putative, expressed	#N/A
9632.m04653	9632.t04529	12004.t04328	13104.t04319	LOC_Os04g48070.1	LOC_Os04g48070	homeobox and START domains containing protein, putative, expressed	HB
9632.m04654	9632.t04529	12004.t04328	13104.t04319	LOC_Os04g48070.1	LOC_Os04g48070	homeobox and START domains containing protein, putative, expressed	HB
9632.m04655	9632.t04529	12004.t04328	13104.t04319	LOC_Os04g48070.1	LOC_Os04g48070	homeobox and START domains containing protein, putative, expressed	HB
9632.m04675	9632.t04548	12004.t04344	13104.t04336	LOC_Os04g48260.1	LOC_Os04g48260	zinc RING finger protein, putative, expressed	#N/A
9632.m04681	9632.t04553	12004.t04349	13104.t04341	LOC_Os04g48310.1	LOC_Os04g48310	RING-H2 finger protein, putative, expressed	#N/A
9632.m04685	9632.t04557	12004.t04352	13104.t04344	LOC_Os04g48350.1	LOC_Os04g48350	dehydration-responsive element-binding protein, putative, expressed	AP2-EREBP
9632.m04729	9632.t04599	12004.t04394	13104.t04388	LOC_Os04g48780.1	LOC_Os04g48780	transposon protein, putative, unclassified, expressed	#N/A
9632.m04754	9632.t04621	12004.t04416	13104.t04410	LOC_Os04g49000.1	LOC_Os04g49000	zinc finger, C3HC4 type domain containing protein, expressed	#N/A
9632.m04765	9632.t04632	12004.t04427	13104.t04421	LOC_Os04g49110.1	LOC_Os04g49110	GRAS family transcription factor domain containing protein, expressed	GRAS
9632.m04769	9632.t04636	12004.t04431	13104.t04425	LOC_Os04g49150.1	LOC_Os04g49150	OsMADS17 - MADS-box family gene with MIKCc type-box, expressed	MADS
9632.m04770	9632.t04637	12004.t04432	13104.t04426	LOC_Os04g49160.1	LOC_Os04g49160	zinc finger, C3HC4 type domain containing protein, expressed	#N/A
9632.m04771	9632.t04638	12004.t04433	13104.t04427	LOC_Os04g49170.1	LOC_Os04g49170	zinc finger, C3HC4 type domain containing protein, expressed	#N/A
9632.m04777	9632.t04644	12004.t04439	13104.t04432	LOC_Os04g49230.1	LOC_Os04g49230	B3 DNA binding domain containing protein, expressed	ABI3VP1
9632.m04792	9632.t04659	12004.t04454	13104.t04447	LOC_Os04g49380.1	LOC_Os04g49380	transposon protein, putative, unclassified, expressed	FAR1
9632.m04799	9632.t04666	12004.t04460	13104.t04453	LOC_Os04g49450.1	LOC_Os04g49450	MYB family transcription factor, putative, expressed	MYB-related
9632.m04809	9632.t04676	12004.t04469	13104.t04462	LOC_Os04g49550.1	LOC_Os04g49550	RING-H2 finger protein ATL2A, putative, expressed	#N/A
9632.m04826	9632.t04691	12004.t04484	13104.t04478	LOC_Os04g49700.1	LOC_Os04g49700	zinc finger, C3HC4 type domain containing protein, expressed	#N/A
9632.m04863	9632.t04727	12004.t04519	13104.t04515	LOC_Os04g50060.1	LOC_Os04g50060	GRAS family transcription factor domain containing protein, expressed	GRAS
9632.m04864	9632.t04728	12004.t04520	13104.t04516	LOC_Os04g50070.1	LOC_Os04g50070	ZOS4-13 - C2H2 zinc finger protein, expressed	C2H2
9632.m04866	9632.t04730	12004.t04522	13104.t04518	LOC_Os04g50090.1	LOC_Os04g50090	helix-loop-helix DNA-binding protein, putative, expressed	bHLH
9632.m04867	9632.t04731	12004.t04523	13104.t04519	LOC_Os04g50100.1	LOC_Os04g50100	RING-H2 finger protein ATL5G, putative, expressed	#N/A
9632.m04914	9632.t04778	12004.t04570	13104.t04567	LOC_Os04g50920.1	LOC_Os04g50920	WRKY37, expressed	WRKY
9632.m04935	9632.t04799	12004.t04590	13104.t04588	LOC_Os04g51130.1	LOC_Os04g51130	expressed protein	#N/A
9632.m04956	9632.t04818	12004.t04609	13104.t04608	LOC_Os04g51320.1	LOC_Os04g51320	transcription factor TF2, putative, expressed	Trihelix
9632.m04965	9632.t04826	12004.t04617	13104.t04617	LOC_Os04g51400.3	LOC_Os04g51400	zinc finger, C3HC4 type domain containing protein, expressed	#N/A
9632.m04966	9632.t04826	12004.t04617	13104.t04617	LOC_Os04g51400.3	LOC_Os04g51400	zinc finger, C3HC4 type domain containing protein, expressed	#N/A
9632.m04983	9632.t04842	12004.t04633	13104.t04634	LOC_Os04g51560.1	LOC_Os04g51560	WRKY68, expressed	WRKY
9632.m05032	9632.t04888	12004.t04678	13104.t04681	LOC_Os04g52020.1	LOC_Os04g52020	PHD-finger domain containing protein, putative, expressed	PHD
9632.m05041	9632.t04895	12004.t04685	13104.t04687	LOC_Os04g52090.1	LOC_Os04g52090	AP2 domain containing protein, expressed	AP2-EREBP
9632.m05092	9632.t04942	12004.t04730	13104.t04732	LOC_Os04g52560.1	LOC_Os04g52560	transposon protein, putative, unclassified, expressed	FAR1
9632.m05119	9632.t04968	12004.t04755	13104.t04758	LOC_Os04g52810.1	LOC_Os04g52810	no apical meristem protein, putative, expressed	NAC
9632.m05217	9632.t05060	12004.t04846	13104.t04851	LOC_Os04g53720.1	LOC_Os04g53720	SNF2 family N-terminal domain containing protein, expressed	SNF2
9632.m05337	9632.t05177	12004.t04963	13104.t04968	LOC_Os04g54900.1	LOC_Os04g54900	bHLH family protein, putative, expressed	#N/A
9632.m05399	9632.t05236	12004.t05020	13104.t05025	LOC_Os04g55480.1	LOC_Os04g55480	BRCA1-associated protein, putative, expressed	#N/A
9632.m05400	9632.t05236	12004.t05020	13104.t05025	LOC_Os04g55480.1	LOC_Os04g55480	BRCA1-associated protein, putative, expressed	#N/A
9632.m05403	9632.t05239	12004.t05023	13104.t05028	LOC_Os04g55510.1	LOC_Os04g55510	zinc finger, C3HC4 type domain containing protein, expressed	#N/A
9632.m05404	9632.t05240	12004.t05024	13104.t05029	LOC_Os04g55520.1	LOC_Os04g55520	AP2 domain containing protein, expressed	AP2-EREBP
9632.m05408	9632.t05244	12004.t05028	13104.t05033	LOC_Os04g55560.2	LOC_Os04g55560	AP2 domain containing protein, expressed	AP2-EREBP
9632.m05444	9632.t05280	12004.t05064	13104.t05069	LOC_Os04g55920.2	LOC_Os04g55920	zinc-finger protein, putative, expressed	Tify
9632.m05445	9632.t05280	12004.t05064	13104.t05069	LOC_Os04g55920.2	LOC_Os04g55920	zinc-finger protein, putative, expressed	Tify
9632.m05450	9632.t05285	12004.t05069	13104.t05074	LOC_Os04g55970.2	LOC_Os04g55970	AP2-like ethylene-responsive transcription factor AINTEGUMENTA, putative, expressed	AP2-EREBP
9632.m05470	9632.t05303	12004.t05087	13104.t05092	LOC_Os04g56150.1	LOC_Os04g56150	AP2 domain containing protein, expressed	AP2-EREBP
9632.m05472	9632.t05305	12004.t05089	13104.t05094	LOC_Os04g56170.1	LOC_Os04g56170	OsSPL8 - SBP-box gene family member, expressed	SBP
9632.m05533	9632.t05363	12004.t05143	13104.t05151	LOC_Os04g56750.1	LOC_Os04g56750	zinc finger C-x8-C-x5-C-x3-H type family protein, expressed	C3H
9632.m05543	9632.t05373	12004.t05153	13104.t05161	LOC_Os04g56850.2	LOC_Os04g56850	auxin response factor, putative, expressed	ARF
9632.m05544	9632.t05373	12004.t05153	13104.t05161	LOC_Os04g56850.2	LOC_Os04g56850	auxin response factor, putative, expressed	ARF
9632.m05559	9632.t05387	12004.t05167	13104.t05175	LOC_Os04g56990.1	LOC_Os04g56990	Myb-like DNA-binding domain containing protein, putative, expressed	G2-like
9632.m05561	9632.t05389	12004.t05168	13104.t05176	LOC_Os04g57010.1	LOC_Os04g57010	zinc finger C-x8-C-x5-C-x3-H type family protein, expressed	C3H
9632.m05596	9632.t05422	12004.t05200	13104.t05209	LOC_Os04g57340.1	LOC_Os04g57340	AP2 domain containing protein, expressed	AP2-EREBP
9632.m05624	9632.t05449	12004.t05226	13104.t05235	LOC_Os04g57600.1	LOC_Os04g57600	zinc finger C-x8-C-x5-C-x3-H type family protein, expressed	C3H
9632.m05625	9632.t05450	12004.t05227	13104.t05236	LOC_Os04g57610.3	LOC_Os04g57610	auxin response factor, putative, expressed	ARF
9632.m05638	9632.t05461	12004.t05238	13104.t05247	LOC_Os04g57720.1	LOC_Os04g57720	OsRR6 type-A response regulator, expressed	Orphans
9632.m05664	9632.t05487	12004.t05263	13104.t05274	LOC_Os04g58000.1	LOC_Os04g58000	B3 DNA binding domain containing protein, expressed	ABI3VP1
9632.m05666	9632.t05489	12004.t05264	13104.t05275	LOC_Os04g58010.1	LOC_Os04g58010	B3 DNA binding domain containing protein, expressed	ABI3VP1
9632.m05667	9632.t05490	12004.t05265	13104.t05276	LOC_Os04g58020.1	LOC_Os04g58020	MYB_Al protein, putative, expressed	MYB-related
9632.m05686	9632.t05507	12004.t05282	13104.t05292	LOC_Os04g58190.1	LOC_Os04g58190	dof zinc finger domain containing protein, putative, expressed	C2C2-Dof
9632.m05684	9632.t05507	12004.t05282	13104.t05292	LOC_Os04g58190.1	LOC_Os04g58190	dof zinc finger domain containing protein, putative, expressed	C2C2-Dof
9632.m05685	9632.t05507	12004.t05282	13104.t05292	LOC_Os04g58190.1	LOC_Os04g58190	dof zinc finger domain containing protein, putative, expressed	C2C2-Dof
9632.m05735	9632.t05555	12004.t05329	13104.t05341	LOC_Os04g58680.1	LOC_Os04g58680	core histone H2A/H2B/H3/H4, putative, expressed	CCAAT
9632.m05782	9632.t05600	12004.t05371	13104.t05385	LOC_Os04g59130.1	LOC_Os04g59130	OsFBT6 - F-box and tubby domain containing protein, expressed	TUB
9632.m05806	9632.t05624	12004.t05395	13104.t05409	LOC_Os04g59380.1	LOC_Os04g59380	ZOS4-14 - C2H2 zinc finger protein, expressed	C2H2
9632.m05811	9632.t05629	12004.t05400	13104.t05414	LOC_Os04g59430.1	LOC_Os04g59430	auxin response factor, putative, expressed	ARF
9632.m05815	9632.t05633	12004.t05404	13104.t05418	LOC_Os04g59470.1	LOC_Os04g59470	no apical meristem protein, putative, expressed	NAC
9632.m05818	9632.t05636	12004.t05407	13104.t05421	LOC_Os04g59510.1	LOC_Os04g59510	PHD finger family protein, putative, expressed	PHD
9632.m05825	9632.t05643	12004.t05414	13104.t05428	LOC_Os04g59580.1	LOC_Os04g59580	zinc finger, C3HC4 type domain containing protein, expressed	#N/A
9632.m05831	9632.t05647	12004.t005539	13104.t05432	LOC_Os04g59620.1	LOC_Os04g59620	SNF2 family N-terminal domain containing protein, expressed	SNF2
9633.m00026	9633.t00024	12005.t00027	13105.t00025	LOC_Os05g01230.1	LOC_Os05g01230	zinc finger, C3HC4 type domain containing protein, expressed	#N/A
9633.m00065	9633.t00056	12005.t00055	13105.t00058	LOC_Os05g01550.1	LOC_Os05g01550	ZOS5-01 - C2H2 zinc finger protein, expressed	C2H2
9633.m00107	9633.t00097	12005.t00093	13105.t00094	LOC_Os05g01940.1	LOC_Os05g01940	zinc finger, RING-type, putative, expressed	#N/A
9633.m00131	9633.t00120	12005.t00114	13105.t00115	LOC_Os05g02150.1	LOC_Os05g02150	expressed protein	C2C2-Dof
9633.m00219	9633.t00204	12005.t00199	13105.t00202	LOC_Os05g03020.1	LOC_Os05g03020	ZOS5-03 - C2H2 zinc finger protein, expressed	C2H2
9633.m00267	9633.t00250	12005.t00240	13105.t00242	LOC_Os05g03430.2	LOC_Os05g03430	ATSIZ1/SIZ1, putative, expressed	PHD
9633.m00268	9633.t00250	12005.t00240	13105.t00242	LOC_Os05g03430.2	LOC_Os05g03430	ATSIZ1/SIZ1, putative, expressed	PHD
9633.m00280	9633.t00262	12005.t00252	13105.t00253	LOC_Os05g03550.1	LOC_Os05g03550	MYB family transcription factor, putative, expressed	MYB
9633.m00302	9633.t00284	12005.t00273	13105.t00273	LOC_Os05g03760.1	LOC_Os05g03760	zinc finger family protein, putative, expressed	C3H
9633.m00306	9633.t00288	12005.t00277	13105.t00277	LOC_Os05g03800.1	LOC_Os05g03800	transposon protein, putative, unclassified, expressed	FAR1
9633.m00311	9633.t00293	12005.t00283	13105.t00283	LOC_Os05g03860.1	LOC_Os05g03860	CPuORF3 - conserved peptide uORF-containing transcript, expressed	bZIP
9633.m00316	9633.t00298	12005.t00287	13105.t00286	LOC_Os05g03900.2	LOC_Os05g03900	WRKY109, expressed	WRKY
9633.m00317	9633.t00298	12005.t00287	13105.t00286	LOC_Os05g03900.2	LOC_Os05g03900	WRKY109, expressed	WRKY
9633.m00347	9633.t00327	12005.t00317	13105.t00317	LOC_Os05g04210.1	LOC_Os05g04210	MYB family transcription factor, putative, expressed	MYB
9633.m00414	9633.t00388	12005.t00376	13105.t00378	LOC_Os05g04820.1	LOC_Os05g04820	MYB family transcription factor, putative, expressed	MYB
9633.m00496	9633.t00467	12005.t00468	13105.t00472	LOC_Os05g05780.1	LOC_Os05g05780	chromatin-remodeling complex ATPase chain, putative, expressed	SNF2
9633.m00515	9633.t00486	12005.t00487	13105.t00491	LOC_Os05g05970.1	LOC_Os05g05970	ZOS5-04 - C2H2 zinc finger protein, expressed	#N/A
9633.m00555	9633.t00524	12005.t00524	13105.t00529	LOC_Os05g06340.1	LOC_Os05g06340	GATA zinc finger domain containing protein, expressed	C2C2-GATA
9633.m00575	9633.t00543	12005.t00542	13105.t00547	LOC_Os05g06520.1	LOC_Os05g06520	helix-loop-helix DNA-binding domain containing protein, expressed	bHLH
9633.m00624	9633.t00592	12005.t00590	13105.t00594	LOC_Os05g07010.1	LOC_Os05g07010	myb-like DNA-binding domain containing protein, expressed	MYB-related
9633.m00628	9633.t00595	12005.t00593	13105.t00597	LOC_Os05g07040.1	LOC_Os05g07040	PHD finger protein, putative, expressed	Alfin-like
9633.m00631	9633.t00598	12005.t00596	13105.t00600	LOC_Os05g07070.2	LOC_Os05g07070	zinc finger, C3HC4 type domain containing protein, expressed	#N/A
9633.m00632	9633.t00598	12005.t00596	13105.t00600	LOC_Os05g07070.2	LOC_Os05g07070	zinc finger, C3HC4 type domain containing protein, expressed	#N/A
9633.m00637	9633.t00603	12005.t00601	13105.t00605	LOC_Os05g07120.1	LOC_Os05g07120	basic helix-loop-helix, putative, expressed	bHLH
9633.m00640	9633.t00605	12005.t00603	13105.t00607	LOC_Os05g07140.1	LOC_Os05g07140	zinc finger, C3HC4 type domain containing protein, expressed	#N/A
9633.m00761	9633.t00722	12005.t00740	13105.t00750	LOC_Os05g08610.2	LOC_Os05g08610	zinc finger family protein, putative, expressed	#N/A
9633.m00762	9633.t00722	12005.t00740	13105.t00750	LOC_Os05g08610.2	LOC_Os05g08610	zinc finger family protein, putative, expressed	#N/A
9633.m00763	9633.t00722	12005.t00740	13105.t00750	LOC_Os05g08610.2	LOC_Os05g08610	zinc finger family protein, putative, expressed	#N/A
9633.m00801	9633.t00760	12005.t00774	13105.t00785	LOC_Os05g08970.1	LOC_Os05g08970	SSRP1-like FACT complex subunit, putative, expressed	HMG
9633.m00809	9633.t00767	12005.t00779	13105.t00790	LOC_Os05g09020.1	LOC_Os05g09020	WRKY67, expressed	WRKY
9633.m00892	9633.t00843	12005.t00863	13105.t00873	LOC_Os05g10280.1	Present in obsolete list		FAR1
9633.m00923	9633.t00874	12005.t00896	13105.t00908	LOC_Os05g10620.1	LOC_Os05g10620	no apical meristem protein, putative, expressed	NAC
9633.m00924	9633.t00874	12005.t00896	13105.t00908	LOC_Os05g10620.1	LOC_Os05g10620	no apical meristem protein, putative, expressed	NAC
9633.m00929	9633.t00879	12005.t00901	13105.t00913	LOC_Os05g10670.1	LOC_Os05g10670	zinc finger CCCH type family protein, putative, expressed	C3H
9633.m00931	9633.t00881	12005.t00902	13105.t00915	LOC_Os05g10690.1	LOC_Os05g10690	Myb transcription factor, putative, expressed	MYB-related
9633.m00940	9633.t00890	12005.t00910	13105.t00924	LOC_Os05g10770.1	LOC_Os05g10770	transcription factor jumonji, putative, expressed	Jumonji
9633.m01054	9633.t01001	12005.t01017	13105.t01030	LOC_Os05g11860.1	LOC_Os05g11860	zinc finger, C3HC4 type domain containing protein, expressed	#N/A
9633.m01237	9633.t01182	12005.t01193	13105.t01215	LOC_Os05g14180.1	LOC_Os05g14180	OsIAA17 - Auxin-responsive Aux/IAA gene family member, expressed	AUX/IAA
9633.m01256	9633.t01201	12005.t01211	13105.t01233	LOC_Os05g14370.1	LOC_Os05g14370	WRKY82, expressed	WRKY
9633.m01412	9633.t01354	12005.t01360	13105.t01382	LOC_Os05g15890.3	LOC_Os05g15890	SNF2 family N-terminal domain containing protein, expressed	#N/A
9633.m01668	9633.t01607	12005.t01633	13105.t01654	LOC_Os05g18660.1	LOC_Os05g18660	OsFBDUF24 - F-box and DUF domain containing protein, expressed	#N/A
9633.m01813	9633.t01749	12005.t01760	13105.t01781	LOC_Os05g19970.1	LOC_Os05g19970	ZOS5-06 - C2H2 zinc finger protein, expressed	#N/A
9633.m02271	9633.t02203	12005.t02182	13105.t02208	LOC_Os05g25260.1	LOC_Os05g25260	AP2 domain containing protein, expressed	AP2-EREBP
9633.m02315	9633.t02246	12005.t02226	13105.t02252	LOC_Os05g25700.1	Present in obsolete list		WRKY
9633.m02322	9633.t02253	12005.t02232	13105.t02258	LOC_Os05g25770.1	LOC_Os05g25770	WRKY45, expressed	WRKY
9633.m02325	9633.t02256	12005.t02235	13105.t02262	LOC_Os05g25800.1	LOC_Os05g25800	transposon protein, putative, unclassified, expressed	#N/A
9633.m02341	9633.t02272	12005.t02250	13105.t02279	LOC_Os05g25960.1	LOC_Os05g25960	no apical meristem protein, expressed	NAC
9633.m02525	9633.t02456	12005.t02424	13105.t02452	LOC_Os05g27730.1	LOC_Os05g27730	WRKY53, expressed	WRKY
9633.m02526	9633.t02456	12005.t02424	13105.t02452	LOC_Os05g27730.1	LOC_Os05g27730	WRKY53, expressed	WRKY
9633.m02542	9633.t02472	12005.t02439	13105.t02467	LOC_Os05g27880.2	LOC_Os05g27880	BBF1 - 2 Bric-a-Brac, Tramtrack, Broad Complex BTB domains with a F5/8 type C discoidin domain, expressed	TRAF
9633.m02549	9633.t02477	12005.t02444	13105.t02472	LOC_Os05g27930.3	LOC_Os05g27930	AP2 domain containing protein, expressed	AP2-EREBP
9633.m02548	9633.t02477	12005.t02444	13105.t02472	LOC_Os05g27930.3	LOC_Os05g27930	AP2 domain containing protein, expressed	AP2-EREBP
9633.m02590	9633.t02517	12005.t02481	13105.t02508	LOC_Os05g28320.1	LOC_Os05g28320	myb-like DNA-binding domain containing protein, putative, expressed	MYB
9633.m02629	9633.t02556	12005.t02521	13105.t02547	LOC_Os05g28730.1	LOC_Os05g28730	zinc finger, C3HC4 type domain containing protein, expressed	#N/A
9633.m02682	9633.t02608	12005.t02571	13105.t02597	LOC_Os05g29710.1	LOC_Os05g29710	RING-H2 finger protein, putative, expressed	#N/A
9633.m02694	9633.t02618	12005.t02581	13105.t02607	LOC_Os05g29810.1	LOC_Os05g29810	AP2 domain containing protein, expressed	AP2-EREBP
9633.m02748	9633.t02672	12005.t02630	13105.t02655	LOC_Os05g30310.1	LOC_Os05g30310	transposon protein, putative, unclassified, expressed	FAR1
9633.m02864	9633.t02783	12005.t02735	13105.t02758	LOC_Os05g31380.1	LOC_Os05g31380	GRAS family transcription factor containing protein, expressed	GRAS
9633.m02938	9633.t02855	12005.t02803	13105.t02829	LOC_Os05g32070.1	LOC_Os05g32070	LRP1, putative, expressed	SRS
9633.m03018	9633.t02932	12005.t02883	13105.t02910	LOC_Os05g32880.1	LOC_Os05g32880	response regulator receiver domain containing protein, expressed	ARR-B
9633.m03019	9633.t02933	12005.t02884	13105.t02911	LOC_Os05g32890.1	LOC_Os05g32890	response regulator receiver domain containing protein, expressed	ARR-B
9633.m03030	9633.t02944	12005.t02895	13105.t02922	LOC_Os05g33000.1	LOC_Os05g33000	E3 ubiquitin-protein ligase MGRN1, putative, expressed	#N/A
9633.m03123	9633.t03031	12005.t02976	13105.t03003	LOC_Os05g33810.1	LOC_Os05g33810	OsSPL9 - SBP-box gene family member, expressed	SBP
9633.m03125	9633.t03033	12005.t02978	13105.t03005	LOC_Os05g33830.1	LOC_Os05g33830	zinc finger, C3HC4 type domain containing protein, expressed	#N/A
9633.m03149	9633.t03057	12005.t03000	13105.t03027	LOC_Os05g34050.1	LOC_Os05g34050	bZIP transcription factor domain containing protein, expressed	bZIP
9633.m03155	9633.t03063	12005.t03006	13105.t03033	LOC_Os05g34110.1	LOC_Os05g34110	homeodomain-related, putative, expressed	G2-like
9633.m03177	9633.t03084	12005.t03025	13105.t03053	LOC_Os05g34310.1	LOC_Os05g34310	no apical meristem protein, putative, expressed	NAC
9633.m03211	9633.t03118	12005.t03058	13105.t03086	LOC_Os05g34640.1	LOC_Os05g34640	PHD finger protein, putative, expressed	Alfin-like
9633.m03220	9633.t03127	12005.t03066	13105.t03095	LOC_Os05g34730.1	LOC_Os05g34730	ethylene-responsive transcription factor ERF020, putative, expressed	AP2-EREBP
9633.m03232	9633.t03137	12005.t03076	13105.t03105	LOC_Os05g34830.2	LOC_Os05g34830	No apical meristem protein, putative, expressed	NAC
9633.m03233	9633.t03137	12005.t03076	13105.t03105	LOC_Os05g34830.2	LOC_Os05g34830	No apical meristem protein, putative, expressed	NAC
9633.m03238	9633.t03142	12005.t03081	13105.t03109	LOC_Os05g34880.2	LOC_Os05g34880	zinc finger, C3HC4 type family protein, expressed	#N/A
9633.m03305	9633.t03206	12005.t03143	13105.t03173	LOC_Os05g35500.1	LOC_Os05g35500	MYB family transcription factor, putative, expressed	MYB
9633.m03391	9633.t03288	12005.t03225	13105.t03252	LOC_Os05g36310.1	LOC_Os05g36310	zinc finger, C3HC4 type domain containing protein, expressed	#N/A
9633.m03415	9633.t03312	12005.t03248	13105.t03277	LOC_Os05g37040.1	LOC_Os05g37040	MYB family transcription factor, putative, expressed	#N/A
9633.m03416	9633.t03313	12005.t03249	13105.t03278	LOC_Os05g37050.1	LOC_Os05g37050	MYB family transcription factor, putative, expressed	MYB-related
9633.m03417	9633.t03314	12005.t03250	13105.t03279	LOC_Os05g37060.1	LOC_Os05g37060	MYB family transcription factor, putative, expressed	MYB
9633.m03419	9633.t03316	12005.t03252	13105.t03281	LOC_Os05g37080.1	LOC_Os05g37080	No apical meristem protein, putative, expressed	NAC
9633.m03427	9633.t03324	12005.t03260	13105.t03290	LOC_Os05g37170.6	LOC_Os05g37170	transcription factor, putative, expressed	bZIP
9633.m03430	9633.t03326	12005.t03262	13105.t03292	LOC_Os05g37190.1	LOC_Os05g37190	ZOS5-08 - C2H2 zinc finger protein, expressed	C2H2
9633.m03478	9633.t03372	12005.t03306	13105.t03336	LOC_Os05g37640.1	LOC_Os05g37640	expressed protein	AP2-EREBP
9633.m03487	9633.t03381	12005.t03315	13105.t03345	LOC_Os05g37730.1	LOC_Os05g37730	MYB family transcription factor, putative, expressed	MYB
9633.m03624	9633.t03505	12005.t03441	13105.t03473	LOC_Os05g38990.1	LOC_Os05g38990	CCT motif family protein, expressed	Orphans
9633.m03663	9633.t03543	12005.t03479	13105.t03513	LOC_Os05g39380.1	LOC_Os05g39380	zinc finger, C3HC4 type domain containing protein, expressed	#N/A
9633.m03675	9633.t03555	12005.t03489	13105.t03523	LOC_Os05g39480.1	LOC_Os05g39480	transposon protein, putative, unclassified, expressed	FAR1
9633.m03686	9633.t03566	12005.t03500	13105.t03533	LOC_Os05g39590.2	LOC_Os05g39590	AP2 domain containing protein, expressed	AP2-EREBP
9633.m03699	9633.t03579	12005.t03513	13105.t03546	LOC_Os05g39720.1	LOC_Os05g39720	WRKY70, expressed	WRKY
9633.m03706	9633.t03586	12005.t03520	13105.t03553	LOC_Os05g39790.1	LOC_Os05g39790	transposon protein, putative, unclassified, expressed	FAR1
9633.m03721	9633.t03601	12005.t03534	13105.t03567	LOC_Os05g39940.1	LOC_Os05g39940	zinc finger, C3HC4 type domain containing protein, expressed	#N/A
9633.m03732	9633.t03609	12005.t03542	13105.t03575	LOC_Os05g40020.1	LOC_Os05g40020	RING-H2 finger protein, putative, expressed	#N/A
9633.m03736	9633.t03613	12005.t03546	13105.t03579	LOC_Os05g40060.1	LOC_Os05g40060	WRKY48, expressed	WRKY
9633.m03737	9633.t03614	12005.t03547	13105.t03580	LOC_Os05g40070.1	LOC_Os05g40070	WRKY84, expressed	WRKY
9633.m03738	9633.t03615	12005.t03548	13105.t03581	LOC_Os05g40080.1	LOC_Os05g40080	WRKY54, expressed	WRKY
9633.m03759	9633.t03635	12005.t03567	13105.t03600	LOC_Os05g40280.1	LOC_Os05g40280	B3 DNA binding domain containing protein, expressed	ABI3VP1
9633.m03804	9633.t03679	12005.t03610	13105.t03643	LOC_Os05g40710.1	LOC_Os05g40710	DELLA protein GAI, putative, expressed	GRAS
9633.m03861	9633.t03733	12005.t03662	13105.t03696	LOC_Os05g41240.1	LOC_Os05g41240	Myb-like DNA-binding domain containing protein, putative, expressed	G2-like
9633.m03921	9633.t03791	12005.t03717	13105.t03752	LOC_Os05g41800.1	LOC_Os05g41800	ribosomal protein L11 methyltransferase-related, putative, expressed	#N/A
9633.m04034	9633.t03902	12005.t03829	13105.t03865	LOC_Os05g43380.1	LOC_Os05g43380	tesmin/TSO1-like CXC domain containing protein, expressed	CPP
9633.m04093	9633.t03959	12005.t03881	13105.t03919	LOC_Os05g43920.1	LOC_Os05g43920	auxin response factor 14, putative, expressed	ARF
9633.m04097	9633.t03963	12005.t03885	13105.t03923	LOC_Os05g43960.1	LOC_Os05g43960	no apical meristem protein, putative, expressed	NAC
9633.m04146	9633.t04007	12005.t03929	13105.t03966	LOC_Os05g44400.1	LOC_Os05g44400	GATA zinc finger domain containing protein, expressed	C2C2-GATA
9633.m04184	9633.t04043	12005.t03969	13105.t04008	LOC_Os05g44810.1	LOC_Os05g44810	OsIAA18 - Auxin-responsive Aux/IAA gene family member, expressed	AUX/IAA
9633.m04207	9633.t04066	12005.t03990	13105.t04030	LOC_Os05g45020.1	LOC_Os05g45020	zinc finger/CCCH transcription factor, putative, expressed	C3H
9633.m04212	9633.t04071	12005.t03994	13105.t04034	LOC_Os05g45060.1	LOC_Os05g45060	RING-H2 finger protein ATL2M, putative, expressed	#N/A
9633.m04253	9633.t04107	12005.t04029	13105.t04069	LOC_Os05g45410.1	LOC_Os05g45410	HSF-type DNA-binding domain containing protein, expressed	HSF
9633.m04347	9633.t04196	12005.t04118	13105.t04160	LOC_Os05g46300.1	LOC_Os05g46300	OsFBX172 - F-box domain containing protein, expressed	#N/A
9633.m04350	9633.t04199	12005.t04121	13105.t04163	LOC_Os05g46330.1	LOC_Os05g46330	MYB family transcription factor, putative, expressed	MYB-related
9633.m04354	9633.t04203	12005.t04125	13105.t04167	LOC_Os05g46370.1	LOC_Os05g46370	bHelix-loop-helix transcription factor, putative, expressed	bHLH
9633.m04355	9633.t04204	12005.t04126	13105.t04168	LOC_Os05g46380.1	LOC_Os05g46380	OsFBX174 - F-box domain containing protein, expressed	#N/A
9633.m04437	9633.t04283	12005.t04200	13105.t04246	LOC_Os05g47650.1	LOC_Os05g47650	B3 DNA binding domain containing protein, expressed	AP2-EREBP
9633.m04440	9633.t04286	12005.t04202	13105.t04248	LOC_Os05g47670.1	LOC_Os05g47670	zinc finger, C3HC4 type domain containing protein, expressed	#N/A
9633.m04464	9633.t04309	12005.t04225	13105.t04270	LOC_Os05g47900.1	LOC_Os05g47900	protein binding protein, putative, expressed	#N/A
9633.m04541	9633.t04379	12005.t04293	13105.t04339	LOC_Os05g48590.1	LOC_Os05g48590	OsIAA19 - Auxin-responsive Aux/IAA gene family member, expressed	AUX/IAA
9633.m04572	9633.t04406	12005.t04319	13105.t04365	LOC_Os05g48850.1	LOC_Os05g48850	no apical meristem protein, putative, expressed	NAC
9633.m04577	9633.t04411	12005.t04321	13105.t04367	LOC_Os05g48870.8	LOC_Os05g48870	auxin response factor 15, putative, expressed	#N/A
9633.m04586	9633.t04420	12005.t04330	13105.t04376	LOC_Os05g48960.2	LOC_Os05g48960	splicing factor U2AF, putative, expressed	C3H
9633.m04587	9633.t04421	12005.t04331	13105.t04377	LOC_Os05g48970.2	LOC_Os05g48970	zinc finger, C3HC4 type domain containing protein, expressed	#N/A
9633.m04591	9633.t04425	12005.t04335	13105.t04381	LOC_Os05g49010.1	LOC_Os05g49010	AP2 domain containing protein, expressed	AP2-EREBP
9633.m04622	9633.t04454	12005.t04364	13105.t04411	LOC_Os05g49310.1	LOC_Os05g49310	MYB family transcription factor, putative, expressed	MYB
9633.m04633	9633.t04464	12005.t04375	13105.t04422	LOC_Os05g49420.1	LOC_Os05g49420	transcription factor, putative, expressed	bZIP
9633.m04637	9633.t04467	12005.t04378	13105.t04425	LOC_Os05g49450.1	LOC_Os05g49450	OsFBX177 - F-box domain containing protein, expressed	#N/A
9633.m04658	9633.t04488	12005.t04395	13105.t04442	LOC_Os05g49620.1	LOC_Os05g49620	WRKY19, expressed	WRKY
9633.m04666	9633.t04496	12005.t04403	13105.t04451	LOC_Os05g49700.1	LOC_Os05g49700	AP2 domain containing protein, expressed	AP2-EREBP
9633.m04677	9633.t04506	12005.t04411	13105.t04459	LOC_Os05g49780.1	LOC_Os05g49780	histone-like transcription factor and archaeal histone, putative, expressed	CCAAT
9633.m04730	9633.t04558	12005.t04459	13105.t04508	LOC_Os05g50270.1	LOC_Os05g50270	GATA zinc finger domain containing protein, expressed	C2C2-GATA
9633.m04734	9633.t04562	12005.t04463	13105.t04512	LOC_Os05g50310.1	LOC_Os05g50310	ZF-HD protein dimerisation region containing protein, expressed	zf-HD
9633.m04737	9633.t04565	12005.t04466	13105.t04515	LOC_Os05g50340.1	LOC_Os05g50340	MYB family transcription factor, putative, expressed	MYB-related
9633.m04738	9633.t04566	12005.t04467	13105.t04516	LOC_Os05g50350.1	LOC_Os05g50350	MYB family transcription factor, putative, expressed	MYB-related
9633.m04765	9633.t04592	12005.t04493	13105.t04543	LOC_Os05g50610.2	LOC_Os05g50610	WRKY8, expressed	WRKY
9633.m04774	9633.t04601	12005.t04500	13105.t04552	LOC_Os05g50700.1	LOC_Os05g50700	WRKY111, expressed	WRKY
9633.m04795	9633.t04621	12005.t04520	13105.t04573	LOC_Os05g50900.1	LOC_Os05g50900	helix-loop-helix DNA-binding protein, putative, expressed	bHLH
9633.m04892	9633.t04709	12005.t04603	13105.t04661	LOC_Os05g51780.1	LOC_Os05g51780	zinc finger, C3HC4 type domain containing protein, expressed	#N/A
9633.m04897	9633.t04714	12005.t04607	13105.t04665	LOC_Os05g51820.1	LOC_Os05g51820	helix-loop-helix DNA-binding protein, putative, expressed	bHLH
9633.m04898	9633.t04715	12005.t04608	13105.t04666	LOC_Os05g51830.1	LOC_Os05g51830	ZOS5-12 - C2H2 zinc finger protein, expressed	C2H2
9634.m00012	9634.t00012	12006.t00017	13106.t00016	LOC_Os06g01170.1	LOC_Os06g01170	PHD-finger domain containing protein, expressed	PHD
9634.m00015	9634.t00015	12006.t00020	13106.t00019	LOC_Os06g01200.1	LOC_Os06g01200	zinc finger, C3HC4 type domain containing protein, expressed	#N/A
9634.m00018	9634.t00018	12006.t00023	13106.t00022	LOC_Os06g01230.1	LOC_Os06g01230	no apical meristem protein, putative, expressed	NAC
9634.m00028	9634.t00028	12006.t00033	13106.t00030	LOC_Os06g01320.1	LOC_Os06g01320	chromo domain containing protein, expressed	PHD
9634.m00030	9634.t00030	12006.t00034	13106.t00031	LOC_Os06g01340.1	LOC_Os06g01340	CCT/B-box zinc finger protein, putative, expressed	C2C2-CO-like
9634.m00044	9634.t00043	12006.t00046	13106.t00044	LOC_Os06g01480.1	LOC_Os06g01480	NAC domain containing protein, putative, expressed	NAC
9634.m00060	9634.t00058	12006.t00059	13106.t00057	LOC_Os06g01620.1	LOC_Os06g01620	scarecrow, putative, expressed	GRAS
9634.m00065	9634.t00062	12006.t04850	13106.t00062	LOC_Os06g01670.1	LOC_Os06g01670	myb-like DNA-binding domain containing protein, expressed	MYB-related
9634.m00085	9634.t00081	12006.t00082	13106.t00081	LOC_Os06g01860.1	LOC_Os06g01860	expressed protein	ABI3VP1
9634.m00123	9634.t00118	12006.t00117	13106.t00113	LOC_Os06g02230.1	LOC_Os06g02230	B3 DNA binding domain containing protein, expressed	ABI3VP1
9634.m00125	9634.t00120	12006.t00119	13106.t00115	LOC_Os06g02250.1	LOC_Os06g02250	MYB family transcription factor, putative, expressed	MYB
9634.m00263	9634.t00252	12006.t00250	13106.t00247	LOC_Os06g03580.1	LOC_Os06g03580	zinc RING finger protein, putative, expressed	#N/A
9634.m00273	9634.t00261	12006.t00259	13106.t00256	LOC_Os06g03670.1	LOC_Os06g03670	dehydration-responsive element-binding protein, putative, expressed	AP2-EREBP
9634.m00277	9634.t00265	12006.t00263	13106.t00261	LOC_Os06g03710.1	LOC_Os06g03710	DELLA protein SLR1, putative, expressed	GRAS
9634.m00322	9634.t00306	12006.t00300	13106.t00296	LOC_Os06g04090.1	LOC_Os06g04090	no apical meristem protein, putative, expressed	NAC
9634.m00403	9634.t00385	12006.t00374	13106.t00369	LOC_Os06g04850.1	LOC_Os06g04850	homeobox associated leucine zipper, putative, expressed	HB
9634.m00405	9634.t00387	12006.t00376	13106.t00371	LOC_Os06g04870.1	LOC_Os06g04870	homeobox associated leucine zipper, putative, expressed	HB
9634.m00442	9634.t00422	12006.t00409	13106.t00404	LOC_Os06g05200.1	LOC_Os06g05200	zinc finger, C3HC4 type domain containing protein, expressed	#N/A
9634.m00456	9634.t00436	12006.t00423	13106.t00417	LOC_Os06g05340.1	LOC_Os06g05340	AP2 domain containing protein, expressed	AP2-EREBP
9634.m00460	9634.t00440	12006.t00427	13106.t00422	LOC_Os06g05380.1	LOC_Os06g05380	WRKY73, expressed	WRKY
9634.m00564	9634.t00535	12006.t00522	13106.t00522	LOC_Os06g06360.1	LOC_Os06g06360	WRKY113, expressed	WRKY
9634.m00583	9634.t00554	12006.t00539	13106.t00539	LOC_Os06g06540.1	LOC_Os06g06540	AP2 domain containing protein, expressed	AP2-EREBP
9634.m00604	9634.t00574	12006.t00559	13106.t00559	LOC_Os06g06740.1	LOC_Os06g06740	MYB family transcription factor, putative, expressed	MYB
9634.m00605	9634.t00575	12006.t00560	13106.t00560	LOC_Os06g06750.1	LOC_Os06g06750	OsMADS5 - MADS-box family gene with MIKCc type-box, expressed	MADS
9634.m00622	9634.t00591	12006.t00575	13106.t00574	LOC_Os06g06900.1	LOC_Os06g06900	helix-loop-helix DNA-binding domain containing protein, expressed	bHLH
9634.m00635	9634.t00603	12006.t00587	13106.t00586	LOC_Os06g07020.1	LOC_Os06g07020	ZOS6-01 - C2H2 zinc finger protein, expressed	C2H2
9634.m00636	9634.t00604	12006.t00588	13106.t00587	LOC_Os06g07030.1	LOC_Os06g07030	AP2 domain containing protein, expressed	AP2-EREBP
9634.m00637	9634.t00605	12006.t00589	13106.t00588	LOC_Os06g07040.1	LOC_Os06g07040	OsIAA20 - Auxin-responsive Aux/IAA gene family member, expressed	AUX/IAA
9634.m00643	9634.t00611	12006.t00594	13106.t00593	LOC_Os06g07100.1	LOC_Os06g07100	RING-H2 finger protein, putative, expressed	#N/A
9634.m00667	9634.t00635	12006.t00617	13106.t00617	LOC_Os06g07350.1	LOC_Os06g07350	RNA-binding motif protein, putative, expressed	C3H
9634.m00676	9634.t00644	12006.t00626	13106.t00626	LOC_Os06g07440.1	LOC_Os06g07440	transposon protein, putative, unclassified, expressed	#N/A
9634.m00678	9634.t00646	12006.t00628	13106.t00628	LOC_Os06g07460.1	LOC_Os06g07460	OsFBX190 - F-box domain containing protein, expressed	#N/A
9634.m00697	9634.t00665	12006.t00646	13106.t00646	LOC_Os06g07640.1	LOC_Os06g07640	myb-like DNA-binding domain, SHAQKYF class family protein, expressed	MYB-related
9634.m00698	9634.t00666	12006.t00647	13106.t00647	LOC_Os06g07650.1	LOC_Os06g07650	myb-like DNA-binding domain, SHAQKYF class family protein, expressed	MYB-related
9634.m00707	9634.t00675	12006.t00656	13106.t00656	LOC_Os06g07740.1	LOC_Os06g07740	myb-like DNA-binding domain, SHAQKYF class family protein, expressed	#N/A
9634.m00765	9634.t00730	12006.t00710	13106.t00709	LOC_Os06g08290.1	LOC_Os06g08290	MYB family transcription factor, putative, expressed	MYB-related
9634.m00791	9634.t00755	12006.t00729	13106.t00729	LOC_Os06g08500.1	LOC_Os06g08500	BHLH transcription factor, putative, expressed	bHLH
9634.m00825	9634.t00787	12006.t00758	13106.t00759	LOC_Os06g08790.1	LOC_Os06g08790	ORC1 - Putative origin recognition complex subunit 1, expressed	PHD
9634.m00829	9634.t00791	12006.t00761	13106.t00762	LOC_Os06g08820.1	LOC_Os06g08820	RING-H2 finger protein, putative, expressed	#N/A
9634.m00882	9634.t00842	12006.t00810	13106.t00812	LOC_Os06g09310.1	LOC_Os06g09310	zinc finger, C3HC4 type domain containing protein, expressed	#N/A
9634.m00888	9634.t00847	12006.t00815	13106.t00817	LOC_Os06g09370.3	LOC_Os06g09370	PTF1, putative, expressed	bHLH
9634.m00889	9634.t00847	12006.t00815	13106.t00817	LOC_Os06g09370.3	LOC_Os06g09370	PTF1, putative, expressed	bHLH
9634.m00892	9634.t00850	12006.t00818	13106.t00819	LOC_Os06g09390.1	LOC_Os06g09390	AP2 domain containing protein, expressed	AP2-EREBP
9634.m00895	9634.t00853	12006.t00821	13106.t00822	LOC_Os06g09420.1	LOC_Os06g09420	B3 DNA binding domain containing protein, expressed	ABI3VP1
9634.m01003	9634.t00952	12006.t00908	13106.t00906	LOC_Os06g10300.1	LOC_Os06g10300	OsFBL29 - F-box domain and LRR containing protein, expressed	#N/A
9634.m01008	9634.t00957	12006.t00913	13106.t00911	LOC_Os06g10350.1	LOC_Os06g10350	MYB family transcription factor, putative, expressed	MYB
9634.m01021	9634.t00970	12006.t00925	13106.t00923	LOC_Os06g10470.1	LOC_Os06g10470	ZOS6-02 - C2H2 zinc finger protein, expressed	C2H2
9634.m01035	9634.t00984	12006.t00938	13106.t00934	LOC_Os06g10600.1	LOC_Os06g10600	homeobox and START domains containing protein, putative, expressed	HB
9634.m01043	9634.t00992	12006.t00947	13106.t00943	LOC_Os06g10690.1	LOC_Os06g10690	PHD-finger domain containing protein, putative, expressed	PHD
9634.m01047	9634.t00996	12006.t00951	13106.t00948	LOC_Os06g10740.1	LOC_Os06g10740	transposon protein, putative, unclassified, expressed	#N/A
9634.m01051	9634.t01000	12006.t00955	13106.t00952	LOC_Os06g10780.1	LOC_Os06g10780	AP2 domain containing protein, expressed	AP2-EREBP
9634.m01052	9634.t01001	12006.t00956	13106.t00953	LOC_Os06g10790.1	LOC_Os06g10790	lectin-like receptor kinase, putative, expressed	#N/A
9634.m01054	9634.t01003	12006.t00959	13106.t00956	LOC_Os06g10820.1	LOC_Os06g10820	helix-loop-helix DNA-binding domain containing protein, expressed	bHLH
9634.m01060	9634.t01009	12006.t00965	13106.t00962	LOC_Os06g10880.1	LOC_Os06g10880	bZIP transcription factor, putative, expressed	bZIP
9634.m01107	9634.t01056	12006.t01010	13106.t01008	LOC_Os06g11330.1	LOC_Os06g11330	OsMADS55 - MADS-box family gene with MIKCc type-box, expressed	MADS
9634.m01118	9634.t01067	12006.t01022	13106.t01020	LOC_Os06g11450.1	LOC_Os06g11450	zinc finger, C3HC4 type domain containing protein, expressed	#N/A
9634.m01160	9634.t01108	12006.t01063	13106.t01061	LOC_Os06g11860.1	LOC_Os06g11860	ethylene-responsive transcription factor, putative, expressed	AP2-EREBP
9634.m01168	9634.t01116	12006.t01071	13106.t01069	LOC_Os06g11940.1	LOC_Os06g11940	dehydration-responsive element binding protein, putative, expressed	AP2-EREBP
9634.m01171	9634.t01119	12006.t01074	13106.t01072	LOC_Os06g11970.1	LOC_Os06g11970	OsMADS63 - MADS-box family gene with MIKC* type-box, expressed	MADS
9634.m01199	9634.t01145	12006.t01098	13106.t01096	LOC_Os06g12210.1	LOC_Os06g12210	helix-loop-helix DNA-binding domain containing protein, expressed	bHLH
9634.m01201	9634.t01147	12006.t01100	13106.t01098	LOC_Os06g12230.1	LOC_Os06g12230	TCP-domain protein, putative, expressed	TCP
9634.m01220	9634.t01165	12006.t01117	13106.t01115	LOC_Os06g12400.1	LOC_Os06g12400	Homeobox domain containing protein, expressed	HB
9634.m01229	9634.t01174	12006.t01124	13106.t01122	LOC_Os06g12480.1	LOC_Os06g12480	transposon protein, putative, unclassified, expressed	#N/A
9634.m01251	9634.t01196	12006.t01144	13106.t01142	LOC_Os06g12680.1	LOC_Os06g12680	RING-H2 finger protein, putative, expressed	#N/A
9634.m01361	9634.t01299	12006.t01242	13106.t01242	LOC_Os06g13670.1	LOC_Os06g13670	E2F family transcription factor protein, putative, expressed	E2F-DP
9634.m01368	9634.t01306	12006.t01249	13106.t01249	LOC_Os06g13740.1	LOC_Os06g13740	transposon protein, putative, unclassified, expressed	FAR1
9634.m01391	9634.t01327	12006.t01265	13106.t01265	LOC_Os06g13900.1	LOC_Os06g13900	transposon protein, putative, unclassified, expressed	FAR1
9634.m01399	9634.t01335	12006.t01276	13106.t01276	LOC_Os06g14010.1	LOC_Os06g14010	myb-like DNA-binding domain containing protein, expressed	MYB-related
9634.m01418	9634.t01354	12006.t01295	13106.t01295	LOC_Os06g14200.1	LOC_Os06g14200	zinc finger, C3HC4 type domain containing protein, expressed	#N/A
9634.m01442	9634.t01378	12006.t01319	13106.t01318	LOC_Os06g14440.3	LOC_Os06g14440	DRD1, putative, expressed	SNF2
9634.m01465	9634.t01401	12006.t01339	13106.t01338	LOC_Os06g14640.1	LOC_Os06g14640	zinc finger, C3HC4 type domain containing protein, expressed	#N/A
9634.m01466	9634.t01402	12006.t01340	13106.t01339	LOC_Os06g14650.1	LOC_Os06g14650	zinc finger, C3HC4 type domain containing protein, expressed	#N/A
9634.m01468	9634.t01404	12006.t01342	13106.t01341	LOC_Os06g14670.1	LOC_Os06g14670	ODORANT1, putative, expressed	MYB
9634.m01471	9634.t01407	12006.t01345	13106.t01344	LOC_Os06g14700.1	LOC_Os06g14700	myb-like DNA-binding domain containing protein, expressed	MYB-related
9634.m01474	9634.t01410	12006.t01346	13106.t01345	LOC_Os06g14710.1	LOC_Os06g14710	myb-like DNA-binding domain containing protein, expressed	MYB-related
9634.m01534	9634.t01470	12006.t01406	13106.t01406	LOC_Os06g15330.1	LOC_Os06g15330	CCT/B-box zinc finger protein, putative, expressed	C2C2-CO-like
9634.m01575	9634.t01509	12006.t01442	13106.t01442	LOC_Os06g15690.1	Present in obsolete list		NAC
9634.m01646	9634.t01580	12006.t01510	13106.t01508	LOC_Os06g16370.1	LOC_Os06g16370	CCT/B-box zinc finger protein, putative, expressed	C2C2-CO-like
9634.m01649	9634.t01583	12006.t01513	13106.t01511	LOC_Os06g16400.2	LOC_Os06g16400	helix-loop-helix DNA-binding domain containing protein, expressed	bHLH
9634.m01706	9634.t01639	12006.t01567	13106.t01565	LOC_Os06g16940.1	LOC_Os06g16940	retrotransposon protein, putative, Ty1-copia subclass, expressed	#N/A
9634.m01742	9634.t01674	12006.t01600	13106.t01598	LOC_Os06g17280.1	LOC_Os06g17280	PHD-finger family protein, expressed	PHD
9634.m01762	9634.t01694	12006.t01620	13106.t01619	LOC_Os06g17480.1	LOC_Os06g17480	histone-like transcription factor and archaeal histone, putative, expressed	CCAAT
9634.m01904	9634.t01833	12006.t01786	13106.t01786	LOC_Os06g19670.1	LOC_Os06g19670	OsFBX196 - F-box domain containing protein, expressed	#N/A
9634.m01905	9634.t01834	12006.t01787	13106.t01787	LOC_Os06g19680.2	LOC_Os06g19680	zinc finger, C3HC4 type domain containing protein, expressed	#N/A
9634.m01938	9634.t01867	12006.t01815	13106.t01816	LOC_Os06g19980.1	LOC_Os06g19980	MYB family transcription factor, putative, expressed	MYB-related
9634.m01942	9634.t01871	12006.t01819	13106.t01820	LOC_Os06g20020.1	LOC_Os06g20020	ZOS6-03 - C2H2 zinc finger protein, expressed	C2H2
9634.m01987	9634.t01914	12006.t01857	13106.t01858	LOC_Os06g20410.1	LOC_Os06g20410	BAH domain containing protein, expressed	#N/A
9634.m02198	9634.t02122	12006.t02056	13106.t02058	LOC_Os06g22420.1	LOC_Os06g22420	ZOS6-04 - C2H2 zinc finger protein, expressed	#N/A
9634.m02226	9634.t02150	12006.t02081	13106.t02084	LOC_Os06g22670.1	LOC_Os06g22670	tesmin/TSO1-like CXC domain containing protein, expressed	CPP
9634.m02237	9634.t02161	12006.t02089	13106.t02092	LOC_Os06g22760.1	LOC_Os06g22760	OsMADS71 - MADS-box family gene with M-alpha type-box, expressed	MADS
9634.m02250	9634.t02174	12006.t02100	13106.t02103	LOC_Os06g22870.1	LOC_Os06g22870	OsIAA21 - Auxin-responsive Aux/IAA gene family member, expressed	AUX/IAA
9634.m02265	9634.t02189	12006.t02115	13106.t02116	LOC_Os06g23030.1	LOC_Os06g23030	ZF-HD protein dimerisation region containing protein, expressed	zf-HD
9634.m02267	9634.t02191	12006.t02117	13106.t02118	LOC_Os06g23050.1	LOC_Os06g23050	expressed protein	#N/A
9634.m02331	9634.t02253	12006.t02177	13106.t02174	LOC_Os06g23650.1	LOC_Os06g23650	no apical meristem protein, putative, expressed	NAC
9634.m02365	9634.t02287	12006.t02207	13106.t02203	LOC_Os06g23950.1	LOC_Os06g23950	OsMADS59 - MADS-box family gene with MIKCc type-box	MADS
9634.m02377	9634.t02299	12006.t02219	13106.t02215	LOC_Os06g24070.1	LOC_Os06g24070	myb-like DNA-binding domain containing protein, expressed	G2-like
9634.m02461	9634.t02381	12006.t02295	13106.t02290	LOC_Os06g24850.1	LOC_Os06g24850	OsIAA22 - Auxin-responsive Aux/IAA gene family member, expressed	AUX/IAA
9634.m02738	9634.t02653	12006.t02567	13106.t02556	LOC_Os06g28630.1	LOC_Os06g28630	expressed protein	#N/A
9634.m02890	9634.t02805	12006.t02713	13106.t02695	LOC_Os06g30090.1	LOC_Os06g30090	helix-loop-helix DNA-binding domain containing protein, expressed	bHLH
9634.m02970	9634.t02881	12006.t02784	13106.t02764	LOC_Os06g30810.1	LOC_Os06g30810	OsMADS75 - MADS-box family gene with M-alpha type-box, expressed	MADS
9634.m02972	9634.t02883	12006.t02786	13106.t02766	LOC_Os06g30830.1	LOC_Os06g30830	OsMADS76 - MADS-box family gene with M-alpha type-box, expressed	MADS
9634.m02974	9634.t02885	12006.t02789	13106.t02769	LOC_Os06g30860.1	LOC_Os06g30860	WRKY31, expressed	WRKY
9634.m03064	9634.t02975	12006.t02969	13106.t02951	LOC_Os06g32720.1	LOC_Os06g32720	zinc finger C-x8-C-x5-C-x3-H type family protein, expressed	C3H
9634.m03078	9634.t02989	12006.t02983	13106.t02965	LOC_Os06g32860.2	LOC_Os06g32860	zinc finger C-x8-C-x5-C-x3-H type family protein, expressed	C3H
9634.m03137	9634.t03048	12006.t03042	13106.t03023	LOC_Os06g33450.2	LOC_Os06g33450	helix-loop-helix DNA-binding domain containing protein, expressed	bHLH
9634.m03175	9634.t03085	12006.t03078	13106.t03057	LOC_Os06g33810.1	LOC_Os06g33810	zinc finger protein, putative, expressed	#N/A
9634.m03188	9634.t03098	12006.t03090	13106.t03070	LOC_Os06g33940.1	LOC_Os06g33940	NAC domain containing protein, putative, expressed	NAC
9634.m03257	9634.t03166	12006.t03136	13106.t03116	LOC_Os06g34400.1	LOC_Os06g34400	zinc finger, C3HC4 type domain containing protein, expressed	#N/A
9634.m03254	9634.t03163	12006.t03139	13106.t03119	LOC_Os06g34430.1	LOC_Os06g34430	zinc finger protein, putative, expressed	#N/A
9634.m03252	9634.t03161	12006.t03141	13106.t03121	LOC_Os06g34450.1	LOC_Os06g34450	zinc finger, C3HC4 type domain containing protein, expressed	#N/A
9634.m03250	9634.t03159	12006.t03143	13106.t03123	LOC_Os06g34470.1	LOC_Os06g34470	zinc finger, C3HC4 type domain containing protein, expressed	#N/A
9634.m03260	9634.t03169	12006.t03149	13106.t03129	LOC_Os06g34530.1	LOC_Os06g34530	zinc finger, C3HC4 type domain containing protein, expressed	#N/A
9634.m03263	9634.t03172	12006.t03152	13106.t03132	LOC_Os06g34560.1	LOC_Os06g34560	zinc finger, C3HC4 type domain containing protein, expressed	#N/A
9634.m03270	9634.t03179	12006.t03159	13106.t03139	LOC_Os06g34620.1	LOC_Os06g34620	Zinc finger, C3HC4 type domain containing protein, expressed	#N/A
9634.m03272	9634.t03181	12006.t03161	13106.t03141	LOC_Os06g34640.1	LOC_Os06g34640	zinc finger, C3HC4 type domain containing protein, expressed	#N/A
9634.m03273	9634.t03182	12006.t03162	13106.t03142	LOC_Os06g34650.1	LOC_Os06g34650	zinc finger, C3HC4 type domain containing protein, expressed	#N/A
9634.m03294	9634.t03203	12006.t03183	13106.t03162	LOC_Os06g34860.1	LOC_Os06g34860	Zinc finger, C3HC4 type domain containing protein, expressed	#N/A
9634.m03295	9634.t03204	12006.t03184	13106.t03163	LOC_Os06g34870.1	LOC_Os06g34870	Zinc finger, C3HC4 type domain containing protein, expressed	#N/A
9634.m03296	9634.t03205	12006.t03185	13106.t03164	LOC_Os06g34880.1	LOC_Os06g34880	zinc finger, C3HC4 type domain containing protein, expressed	#N/A
9634.m03322	9634.t03231	12006.t03211	13106.t03190	LOC_Os06g35140.1	LOC_Os06g35140	MYB family transcription factor, putative, expressed	G2-like
9634.m03406	9634.t03315	12006.t03293	13106.t03272	LOC_Os06g35960.1	LOC_Os06g35960	HSF-type DNA-binding domain containing protein, expressed	HSF
9634.m03466	9634.t03371	12006.t03344	13106.t03323	LOC_Os06g36480.1	LOC_Os06g36480	no apical meristem protein, putative, expressed	NAC
9634.m03514	9634.t03416	12006.t03388	13106.t03367	LOC_Os06g36930.1	LOC_Os06g36930	HSF-type DNA-binding domain containing protein, expressed	HSF
9634.m03515	9634.t03417	12006.t03390	13106.t03369	LOC_Os06g36950.1	LOC_Os06g36950	transposon protein, putative, unclassified	#N/A
9634.m03517	9634.t03419	12006.t03392	13106.t03371	LOC_Os06g36970.1	LOC_Os06g36970	transposon protein, putative, unclassified, expressed	FAR1
9634.m03565	9634.t03466	12006.t03436	13106.t03411	LOC_Os06g37410.1	LOC_Os06g37410	helix-loop-helix DNA-binding domain containing protein, expressed	bHLH
9634.m03570	9634.t03470	12006.t03440	13106.t03415	LOC_Os06g37450.1	LOC_Os06g37450	GATA zinc finger domain containing protein, expressed	C2C2-GATA
9634.m03786	9634.t03684	12006.t03656	13106.t03628	LOC_Os06g39590.1	LOC_Os06g39590	OsIAA23 - Auxin-responsive Aux/IAA gene family member, expressed	AUX/IAA
9634.m03797	9634.t03695	12006.t03665	13106.t03636	LOC_Os06g39680.1	LOC_Os06g39680	transposon protein, putative, unclassified, expressed	FAR1
9634.m03850	9634.t03747	12006.t03711	13106.t03684	LOC_Os06g40150.1	LOC_Os06g40150	AP2 domain containing protein, expressed	AP2-EREBP
9634.m03858	9634.t03754	12006.t03718	13106.t03691	LOC_Os06g40220.1	LOC_Os06g40220	OsFBX199 - F-box domain containing protein, expressed	#N/A
9634.m03869	9634.t03765	12006.t03729	13106.t03702	LOC_Os06g40330.1	LOC_Os06g40330	MYB family transcription factor, putative, expressed	MYB
9634.m03903	9634.t03797	12006.t03760	13106.t03735	LOC_Os06g40650.1	LOC_Os06g40650	copine-1, putative, expressed	#N/A
9634.m03904	9634.t03797	12006.t03760	13106.t03735	LOC_Os06g40650.1	LOC_Os06g40650	copine-1, putative, expressed	#N/A
9634.m03911	9634.t03803	12006.t03766	13106.t03742	LOC_Os06g40710.1	LOC_Os06g40710	Myb-like DNA-binding domain containing protein, putative, expressed	G2-like
9634.m03937	9634.t03829	12006.t03791	13106.t03768	LOC_Os06g40960.1	LOC_Os06g40960	ZOS6-05 - C2H2 zinc finger protein, expressed	C2H2
9634.m03948	9634.t03839	12006.t03801	13106.t03778	LOC_Os06g41060.1	LOC_Os06g41060	helix-loop-helix DNA-binding, putative, expressed	#N/A
9634.m03953	9634.t03844	12006.t03805	13106.t03782	LOC_Os06g41100.1	LOC_Os06g41100	transcription factor, putative, expressed	bZIP
9634.m03985	9634.t03873	12006.t03831	13106.t03812	LOC_Os06g41390.1	LOC_Os06g41390	N-terminal asparagine amidohydrolase, putative, expressed	#N/A
9634.m04023	9634.t03908	12006.t03865	13106.t03843	LOC_Os06g41730.2	LOC_Os06g41730	ARID/BRIGHT DNA-binding domain-containing protein, putative, expressed	ARID
9634.m04024	9634.t03908	12006.t03865	13106.t03843	LOC_Os06g41730.2	LOC_Os06g41730	ARID/BRIGHT DNA-binding domain-containing protein, putative, expressed	ARID
9634.m04028	9634.t03912	12006.t03869	13106.t03847	LOC_Os06g41770.1	LOC_Os06g41770	bZIP transcription factor domain containing protein, expressed	bZIP
9634.m04113	9634.t03995	12006.t03954	13106.t03935	LOC_Os06g42630.1	LOC_Os06g42630	B3 DNA binding domain containing protein, expressed	ABI3VP1
9634.m04120	9634.t04001	12006.t03960	13106.t03941	LOC_Os06g42690.1	LOC_Os06g42690	bZIP transcription factor domain containing protein, expressed	bZIP
9634.m04121	9634.t04002	12006.t03961	13106.t03942	LOC_Os06g42700.1	LOC_Os06g42700	zinc finger, C3HC4 type domain containing protein, expressed	#N/A
9634.m04142	9634.t04023	12006.t03981	13106.t03961	LOC_Os06g42910.1	LOC_Os06g42910	expressed protein	#N/A
9634.m04148	9634.t04029	12006.t03989	13106.t03969	LOC_Os06g42990.1	LOC_Os06g42990	AP2 domain containing protein, expressed	AP2-EREBP
9634.m04159	9634.t04040	12006.t03999	13106.t03978	LOC_Os06g43090.1	LOC_Os06g43090	MYB transcription factor TaMYB1, putative, expressed	MYB
9634.m04171	9634.t04052	12006.t04851	13106.t03989	LOC_Os06g43210.1	LOC_Os06g43210	zinc finger, C3HC4 type domain containing protein, expressed	#N/A
9634.m04172	9634.t04053	12006.t04012	13106.t03990	LOC_Os06g43220.1	LOC_Os06g43220	AP2 domain containing protein, expressed	AP2-EREBP
9634.m04240	9634.t04117	12006.t04076	13106.t04052	LOC_Os06g43860.4	LOC_Os06g43860	homeobox protein knotted-1, putative, expressed	#N/A
9634.m04241	9634.t04117	12006.t04076	13106.t04052	LOC_Os06g43860.4	LOC_Os06g43860	homeobox protein knotted-1, putative, expressed	#N/A
9634.m04242	9634.t04117	12006.t04076	13106.t04052	LOC_Os06g43860.4	LOC_Os06g43860	homeobox protein knotted-1, putative, expressed	#N/A
9634.m04247	9634.t04122	12006.t04081	13106.t04057	LOC_Os06g43910.1	LOC_Os06g43910	two-component response regulator, putative, expressed	ARR-B
9634.m04257	9634.t04131	12006.t04089	13106.t04067	LOC_Os06g44010.1	LOC_Os06g44010	WRKY28, expressed	WRKY
9634.m04300	9634.t04173	12006.t04129	13106.t04111	LOC_Os06g44410.1	LOC_Os06g44410	histidine kinase, putative, expressed	Orphans
9634.m04335	9634.t04207	12006.t04162	13106.t04144	LOC_Os06g44750.1	LOC_Os06g44750	AP2 domain containing protein, expressed	AP2-EREBP
9634.m04348	9634.t04219	12006.t04173	13106.t04155	LOC_Os06g44860.1	LOC_Os06g44860	OsSPL10 - SBP-box gene family member, expressed	SBP
9634.m04379	9634.t04247	12006.t04201	13106.t04183	LOC_Os06g45140.3	LOC_Os06g45140	bZIP transcription factor domain containing protein, expressed	bZIP
9634.m04380	9634.t04247	12006.t04201	13106.t04183	LOC_Os06g45140.3	LOC_Os06g45140	bZIP transcription factor domain containing protein, expressed	bZIP
9634.m04396	9634.t04263	12006.t04218	13106.t04201	LOC_Os06g45310.1	LOC_Os06g45310	OsSPL11 - SBP-box gene family member, expressed	SBP
9634.m04434	9634.t04297	12006.t04252	13106.t04234	LOC_Os06g45640.1	LOC_Os06g45640	core histone H2A/H2B/H3/H4, putative, expressed	CCAAT
9634.m04435	9634.t04298	12006.t04253	13106.t04235	LOC_Os06g45650.1	LOC_Os06g45650	OsMADS30 - MADS-box family gene with MIKCc type-box, expressed	MADS
9634.m04455	9634.t04318	12006.t04272	13106.t04254	LOC_Os06g45840.1	LOC_Os06g45840	MYB transcription factor, putative, expressed	MYB-related
9634.m04461	9634.t04323	12006.t04277	13106.t04259	LOC_Os06g45890.1	LOC_Os06g45890	MYB family transcription factor, putative, expressed	G2-like
9634.m04497	9634.t04359	12006.t04313	13106.t04296	LOC_Os06g46270.1	LOC_Os06g46270	no apical meristem protein, putative, expressed	NAC
9634.m04512	9634.t04373	12006.t04326	13106.t04308	LOC_Os06g46400.1	LOC_Os06g46400	ATCPSF30/CPSF30, putative, expressed	C3H
9634.m04513	9634.t04374	12006.t04327	13106.t04309	LOC_Os06g46410.1	LOC_Os06g46410	auxin response factor, putative, expressed	ARF
9634.m04529	9634.t04390	12006.t04342	13106.t04324	LOC_Os06g46560.1	LOC_Os06g46560	myb-like DNA-binding domain containing protein, expressed	MYB
9634.m04565	9634.t04425	12006.t04377	13106.t04357	LOC_Os06g46910.2	LOC_Os06g46910	ZOS6-07 - C2H2 zinc finger protein, expressed	#N/A
9634.m04566	9634.t04425	12006.t04377	13106.t04357	LOC_Os06g46910.2	LOC_Os06g46910	ZOS6-07 - C2H2 zinc finger protein, expressed	#N/A
9634.m04593	9634.t04452	12006.t04401	13106.t04381	LOC_Os06g47150.1	LOC_Os06g47150	auxin response factor 18, putative, expressed	ARF
9634.m04594	9634.t04452	12006.t04401	13106.t04381	LOC_Os06g47150.1	LOC_Os06g47150	auxin response factor 18, putative, expressed	ARF
9634.m04605	9634.t04463	12006.t04413	13106.t04393	LOC_Os06g47270.1	LOC_Os06g47270	zinc finger, C3HC4 type domain containing protein, expressed	#N/A
9634.m04664	9634.t04520	12006.t04470	13106.t04451	LOC_Os06g47840.1	LOC_Os06g47840	ZOS6-08 - C2H2 zinc finger protein, expressed	#N/A
9634.m04688	9634.t04541	12006.t04490	13106.t04471	LOC_Os06g48040.1	LOC_Os06g48040	zinc finger, C3HC4 type domain containing protein, expressed	#N/A
9634.m04716	9634.t04568	12006.t04515	13106.t04496	LOC_Os06g48290.1	LOC_Os06g48290	homeobox associated leucine zipper, putative, expressed	HB
9634.m04765	9634.t04616	12006.t04581	13106.t04562	LOC_Os06g48950.1	LOC_Os06g48950	auxin response factor 19, putative, expressed	ARF
9634.m04773	9634.t04622	12006.t04587	13106.t04568	LOC_Os06g49010.5	LOC_Os06g49010	OsSPL12 - SBP-box gene family member, expressed	SBP
9634.m04776	9634.t04625	12006.t04845	13106.t04572	LOC_Os06g49050.1	LOC_Os06g49050	hAT dimerisation domain containing protein, expressed	#N/A
9634.m04784	9634.t04632	12006.t04597	13106.t04580	LOC_Os06g49130.2	LOC_Os06g49130	TAZ zinc finger family protein, expressed	TAZ
9634.m04862	9634.t04701	12006.t04667	13106.t04652	LOC_Os06g49830.1	LOC_Os06g49830	SHI, putative, expressed	SRS
9634.m04863	9634.t04702	12006.t04668	13106.t04653	LOC_Os06g49840.1	LOC_Os06g49840	OsMADS16 - MADS-box family gene with MIKCc type-box, expressed	MADS
9634.m04869	9634.t04706	12006.t04672	13106.t04657	LOC_Os06g49880.1	LOC_Os06g49880	B-box zinc finger family protein, putative, expressed	Orphans
9634.m04868	9634.t04706	12006.t04672	13106.t04657	LOC_Os06g49880.1	LOC_Os06g49880	B-box zinc finger family protein, putative, expressed	Orphans
9634.m04870	9634.t04706	12006.t04672	13106.t04657	LOC_Os06g49880.1	LOC_Os06g49880	B-box zinc finger family protein, putative, expressed	Orphans
9634.m04923	9634.t04755	12006.t04721	13106.t04706	LOC_Os06g50370.1	LOC_Os06g50370	zinc finger, C3HC4 type, domain containing protein, expressed	#N/A
9634.m04949	9634.t04780	12006.t04774	13106.t04758	LOC_Os06g50900.1	LOC_Os06g50900	expressed protein	#N/A
9634.m04965	9634.t04796	12006.t04790	13106.t04773	LOC_Os06g51070.1	LOC_Os06g51070	no apical meristem protein, putative, expressed	NAC
9634.m04973	9634.t04804	12006.t04797	13106.t04779	LOC_Os06g51140.1	LOC_Os06g51140	ZOS6-11 - C2H2 zinc finger protein, expressed	C2H2
9634.m04982	9634.t04813	12006.t04805	13106.t04787	LOC_Os06g51220.2	LOC_Os06g51220	HMG1/2, putative, expressed	HMG
9634.m04983	9634.t04813	12006.t04805	13106.t04787	LOC_Os06g51220.2	LOC_Os06g51220	HMG1/2, putative, expressed	HMG
9634.m04990	9634.t04818	12006.t04809	13106.t04791	LOC_Os06g51260.1	LOC_Os06g51260	MYB family transcription factor, putative, expressed	MYB-related
9634.m05040	9634.t04865	12006.t04828	13106.t04810	LOC_Os06g51450.1	LOC_Os06g51450	PHD-finger domain containing protein, expressed	PHD
9634.m05015	9634.t04841	12006.t04832	13106.t04814	LOC_Os06g51490.1	LOC_Os06g51490	PHD-finger domain containing protein, putative, expressed	PHD
9635.m00018	9635.t00018	12007.t00018	13107.t00019	LOC_Os07g01180.1	LOC_Os07g01180	ZOS7-01 - C2H2 zinc finger protein, expressed	C2H2
9635.m00084	9635.t00084	12007.t00079	13107.t00082	LOC_Os07g01820.2	LOC_Os07g01820	OsMADS15 - MADS-box family gene with MIKCc type-box, expressed	MADS
9635.m00110	9635.t00109	12007.t00099	13107.t00104	LOC_Os07g02060.1	LOC_Os07g02060	WRKY29, expressed	WRKY
9635.m00188	9635.t00185	12007.t00171	13107.t00177	LOC_Os07g02800.4	LOC_Os07g02800	MYB family transcription factor, putative, expressed	#N/A
9635.m00189	9635.t00185	12007.t00171	13107.t00177	LOC_Os07g02800.4	LOC_Os07g02800	MYB family transcription factor, putative, expressed	#N/A
9635.m00234	9635.t00229	12007.t00212	13107.t00219	LOC_Os07g03220.1	LOC_Os07g03220	bZIP transcription factor domain containing protein, expressed	bZIP
9635.m00239	9635.t00233	12007.t00215	13107.t00222	LOC_Os07g03250.1	LOC_Os07g03250	AP2-like ethylene-responsive transcription factor PLETHORA 2, putative, expressed	AP2-EREBP
9635.m00344	9635.t00337	12007.t00305	13107.t00311	LOC_Os07g04170.1	LOC_Os07g04170	OsMADS90 - MADS-box family gene with M-beta type-box, expressed	MADS
9635.m00382	9635.t00374	12007.t00339	13107.t00345	LOC_Os07g04510.1	LOC_Os07g04510	TCP family transcription factor, putative, expressed	TCP
9635.m00387	9635.t00379	12007.t00344	13107.t00350	LOC_Os07g04560.1	LOC_Os07g04560	no apical meristem protein, putative, expressed	NAC
9635.m00389	9635.t00381	12007.t00346	13107.t00352	LOC_Os07g04580.1	LOC_Os07g04580	zinc finger C-x8-C-x5-C-x3-H type family protein, expressed	C3H
9635.m00396	9635.t00388	12007.t00352	13107.t00358	LOC_Os07g04650.1	LOC_Os07g04650	zinc finger C-x8-C-x5-C-x3-H type family protein, expressed	C3H
9635.m00401	9635.t00393	12007.t00356	13107.t00362	LOC_Os07g04700.3	LOC_Os07g04700	MYB family transcription factor, putative, expressed	MYB
9635.m00433	9635.t00424	12007.t00386	13107.t00392	LOC_Os07g05010.1	LOC_Os07g05010	helix-loop-helix DNA-binding domain containing protein, expressed	bHLH
9635.m00510	9635.t00500	12007.t00455	13107.t00465	LOC_Os07g05720.1	LOC_Os07g05720	TCP family transcription factor, putative, expressed	TCP
9635.m00521	9635.t00511	12007.t00466	13107.t00476	LOC_Os07g05830.1	LOC_Os07g05830	zinc-finger protein, putative, expressed	Tify
9635.m00529	9635.t00518	12007.t00473	13107.t00483	LOC_Os07g05900.1	LOC_Os07g05900	ZOS7-02 - C2H2 zinc finger protein, expressed	#N/A
9635.m00586	9635.t00575	12007.t00527	13107.t00537	LOC_Os07g06470.2	LOC_Os07g06470	nuclear transcription factor Y subunit, putative, expressed	CCAAT
9635.m00594	9635.t00583	12007.t00533	13107.t00543	LOC_Os07g06540.1	LOC_Os07g06540	zinc finger, C3HC4 type domain containing protein, expressed	#N/A
9635.m00596	9635.t00585	12007.t00535	13107.t00545	LOC_Os07g06560.1	LOC_Os07g06560	zinc finger, C3HC4 type domain containing protein, expressed	#N/A
9635.m00631	9635.t00619	12007.t00569	13107.t00578	LOC_Os07g06900.1	LOC_Os07g06900	OsFBLD3 - F-box, LRR and FBD domain containing protein, expressed	#N/A
9635.m00718	9635.t00701	12007.t00647	13107.t00653	LOC_Os07g07690.1	LOC_Os07g07690	PHD-finger domain containing protein, expressed	PHD
9635.m00763	9635.t00746	12007.t00690	13107.t00695	LOC_Os07g08140.1	LOC_Os07g08140	heat stress transcription factor, putative, expressed	HSF
9635.m00796	9635.t00774	12007.t00717	13107.t00721	LOC_Os07g08420.1	LOC_Os07g08420	bZIP transcription factor domain containing protein, expressed	bZIP
9635.m00799	9635.t00777	12007.t00719	13107.t00723	LOC_Os07g08440.1	LOC_Os07g08440	BHLH transcription factor, putative, expressed	#N/A
9635.m00801	9635.t00779	12007.t00721	13107.t00725	LOC_Os07g08460.1	LOC_Os07g08460	OsIAA24 - Auxin-responsive Aux/IAA gene family member, expressed	AUX/IAA
9635.m00807	9635.t00785	12007.t00727	13107.t00731	LOC_Os07g08520.1	LOC_Os07g08520	auxin response factor, putative, expressed	ARF
9635.m00808	9635.t00786	12007.t00728	13107.t00732	LOC_Os07g08530.1	LOC_Os07g08530	auxin response factor, putative, expressed	ABI3VP1
9635.m00809	9635.t00787	12007.t00729	13107.t00733	LOC_Os07g08540.1	LOC_Os07g08540	auxin response factor 20, putative, expressed	ABI3VP1
9635.m00812	9635.t00790	12007.t00732	13107.t00736	LOC_Os07g08570.1	LOC_Os07g08570	OsFBX218 - F-box domain containing protein, expressed	#N/A
9635.m00815	9635.t00793	12007.t00735	13107.t00739	LOC_Os07g08600.1	LOC_Os07g08600	auxin response factor, putative, expressed	ABI3VP1
9635.m00843	9635.t00821	12007.t00763	13107.t00765	LOC_Os07g08880.2	LOC_Os07g08880	ES43 protein, putative, expressed	PHD
9635.m00844	9635.t00821	12007.t00763	13107.t00765	LOC_Os07g08880.2	LOC_Os07g08880	ES43 protein, putative, expressed	PHD
9635.m00922	9635.t00895	12007.t00833	13107.t00835	LOC_Os07g09590.1	LOC_Os07g09590	bHLH transcription factor, putative, expressed	bHLH
9635.m00938	9635.t00911	12007.t00848	13107.t00850	LOC_Os07g09740.1	LOC_Os07g09740	no apical meristem protein, expressed	NAC
9635.m00947	9635.t00920	12007.t00857	13107.t00858	LOC_Os07g09830.1	LOC_Os07g09830	no apical meristem protein, expressed	NAC
9635.m00950	9635.t00923	12007.t00860	13107.t00861	LOC_Os07g09860.1	LOC_Os07g09860	no apical meristem protein, expressed	NAC
9635.m01008	9635.t00981	12007.t00915	13107.t00919	LOC_Os07g10410.1	LOC_Os07g10410	AP2 domain containing protein, expressed	AP2-EREBP
9635.m01041	9635.t01011	12007.t00945	13107.t00949	LOC_Os07g10710.1	LOC_Os07g10710	OsFBX223 - F-box domain containing protein, expressed	#N/A
9635.m01060	9635.t01030	12007.t00963	13107.t00967	LOC_Os07g10890.2	LOC_Os07g10890	transcription factor, putative, expressed	bZIP
9635.m01074	9635.t01044	12007.t00976	13107.t00980	LOC_Os07g11020.1	LOC_Os07g11020	rc - bHLH transcription factor regulating proanthocyanidin production in seeds, expressed	#N/A
9635.m01189	9635.t01157	12007.t01085	13107.t01086	LOC_Os07g12130.1	LOC_Os07g12130	MYB family transcription factor, putative, expressed	MYB
9635.m01211	9635.t01179	12007.t01106	13107.t01108	LOC_Os07g12340.1	LOC_Os07g12340	NAC domain-containing protein 67, putative, expressed	NAC
9635.m01230	9635.t01197	12007.t01122	13107.t01125	LOC_Os07g12510.1	LOC_Os07g12510	AP2 domain containing protein, expressed	AP2-EREBP
9635.m01262	9635.t01229	12007.t01153	13107.t01156	LOC_Os07g12820.1	LOC_Os07g12820	B3 DNA binding domain containing protein	ABI3VP1
9635.m01271	9635.t01238	12007.t01162	13107.t01165	LOC_Os07g12910.1	LOC_Os07g12910	PHD finger protein, putative, expressed	Alfin-like
9635.m01298	9635.t01264	12007.t01184	13107.t01188	LOC_Os07g13170.2	LOC_Os07g13170	AP2 domain containing protein, expressed	AP2-EREBP
9635.m01307	9635.t01273	12007.t01193	13107.t01198	LOC_Os07g13260.1	LOC_Os07g13260	dof zinc finger domain containing protein, putative, expressed	C2C2-Dof
9635.m01373	9635.t01338	12007.t01254	13107.t01257	LOC_Os07g13900.1	LOC_Os07g13900	OsFBLD4 - F-box, LRR and FBD domain containing protein, expressed	#N/A
9635.m01375	9635.t01340	12007.t01256	13107.t01259	LOC_Os07g13920.1	LOC_Os07g13920	no apical meristem protein, expressed	NAC
9635.m01397	9635.t01362	12007.t01275	13107.t01278	LOC_Os07g14110.1	LOC_Os07g14110	MYB family transcription factor, putative, expressed	MYB
9635.m01547	9635.t01509	12007.t01417	13107.t01419	LOC_Os07g15540.1	LOC_Os07g15540	ethylene receptor, putative, expressed	Orphans
9635.m01571	9635.t01533	12007.t01440	13107.t01442	LOC_Os07g15770.1	LOC_Os07g15770	CCT motif family protein, expressed	Orphans
9635.m01727	9635.t01688	12007.t01578	13107.t01581	LOC_Os07g17180.1	LOC_Os07g17180	no apical meristem protein, expressed	NAC
9635.m01732	9635.t01693	12007.t01583	13107.t01587	LOC_Os07g17230.1	LOC_Os07g17230	WRKY123, expressed	ABI3VP1
9635.m01750	9635.t01710	12007.t01600	13107.t01604	LOC_Os07g17400.1	LOC_Os07g17400	zinc finger, RING-type, putative, expressed	#N/A
9635.m01789	9635.t01749	12007.t01637	13107.t01642	LOC_Os07g17780.1	LOC_Os07g17780	transposon protein, putative, unclassified, expressed	#N/A
9635.m01819	9635.t01779	12007.t01664	13107.t01669	LOC_Os07g18050.1	LOC_Os07g18050	RNA-binding motif protein, putative, expressed	C3H
9635.m01900	9635.t01859	12007.t01742	13107.t01748	LOC_Os07g18840.1	LOC_Os07g18840	transposon protein, putative, unclassified, expressed	FAR1
9635.m02152	9635.t02107	12007.t01976	13107.t01975	LOC_Os07g22730.1	LOC_Os07g22730	AP2 domain containing protein, expressed	AP2-EREBP
9635.m02157	9635.t02112	12007.t01980	13107.t01979	LOC_Os07g22770.1	LOC_Os07g22770	AP2 domain containing protein, expressed	AP2-EREBP
9635.m02164	9635.t02119	12007.t01986	13107.t01985	LOC_Os07g22840.1	LOC_Os07g22840	anaphase-promoting complex subunit 11, putative, expressed	#N/A
9635.m02232	9635.t02187	12007.t02043	13107.t02039	LOC_Os07g23450.1	LOC_Os07g23450	ZOS7-04 - C2H2 zinc finger protein, expressed	C2H2
9635.m02278	9635.t02233	12007.t02086	13107.t02081	LOC_Os07g23890.1	LOC_Os07g23890	OsFBDUF36 - F-box and DUF domain containing protein, expressed	#N/A
[truncated: 727 more rows]

## Sheet: STable 3
IR64 Control																															IR64 Submerged
[truncated: 2,722 more rows]
[truncated: 11 more columns]

## Sheet: STable 4
IR64-Sub1 control																															IR64-Sub1 submerged
[truncated: 2,722 more rows]
[truncated: 11 more columns]

[truncated: 3 more sheets: STable 5, STable 6, STable 7]
